# Supplementary material for: Discovering leaf and stripe rust resistance in soft red winter wheat through genome‐wide association studies
Source: Plant Genome. 2025 Jun 11;18(2):e70055. doi: 10.1002/tpg2.70055 (PMC12152529; doi:10.1002/tpg2.70055)
Supplement: Supplementary file 2 — Supplemental Table S2. Phenotypic values used in phenotypic data analysis, allelic effect comparison for statistically significant QTL, and to create scatter plots for allele pyramiding evaluation for major QTL. [file TPG2-18-e70055-s009.xlsx]

## Sheet: Supplemental Table S2
Supplemental Table S2. Phenotypic values used in phenotypic data analysis, allelic effect comparison for statistically significant QTL, and to create scatter plots for allele pyramiding evaluation for major QTL.
Genotype	W21_1_YR	W21_2_YR	W21_Avg_YR	P21_1_YR	P21_2_YR	P21_Avg_YR	P22_1_YR	P22_2_YR	P22_Avg_YR	W22_1_YR	W22_2_YR	W22_Avg_YR	P23_1_YR	P23_2_YR	P23_Avg_YR	W23_1_YR	W23_2_YR	W23_Avg_YR	G24_1_YR	G24_2_YR	G24_3_YR	G24_Avg_YR	P19_1_LR	P19_2_LR	P19_Avg_LR	P21_1_LR	P21_2_LR	P21_Avg_LR	W21_1_LR	W21_2_LR	W21_Avg_LR	G22_R1_1	G22_R1_2	G22_R1_3	G22_R1_Avg	G22_R2_1	G22_R2_2	G22_R2_3	G22_R2_Avg	P23_1_LR	P23_2_LR	P23_Avg_LR	W23_1_LR	W23_2_LR	W23_Avg_LR	G23_1_LR	G23_2_LR	G23_3_LR	G23_Avg_LR
10268-17LE16	5		5	0	5	2.5	10	15	12.5	15	10	12.5	0	0	0	0.333333	0	0.166667	4.33333	1.66667	1.33333	2.44444				0	5	2.5	5		5	0	0	0.888889	0.296296	5.33333	0	0.222222	1.85185	0	1.66667	0.833333	3.66667	2.33333	3	3.44444	3	2.33333	2.92593
10407-17E8	5	5	5	10	0	5	20	60	40	35	10	22.5	0	0	0	0.333333	0.666667	0.5	6	2	2	3.33333				0	0	0	0	0	0	0	0	0	0	1.66667	0.666667	0.222222	0.851852	0	0.666667	0.333333	0	0	0	0	2	4	2
11656-17E11	10	5	7.5	5	5	5	25	40	32.5	15	10	12.5	1.66667	0	0.833333	7	0.333333	3.66667	1	2	1	1.33333				0	10	5	0	0	0	0.888889	0	0	0.296296	0	0.555556	1.11111	0.555556	3.33333	0.666667	2	0	0.666667	0.333333	1.11111	4.44444	2.5	2.68519
15VDH-FHB-MAS23-18LE45F	20	0	10	5	20	12.5	25	30	27.5	20	10	15	0	0	0	3.66667	7	5.33333	4.33333	2	1.66667	2.66667				10	0	5	0	0	0	0.666667	0.222222	0	0.296296	0.222222	0.555556	3.44444	1.40741	1.66667	0.666667	1.16667	0	0	0	2	1.77778	2	1.92593
15VDH-FHB-MAS27-07-18ADH33F	5	5	5	0	0	0	10	30	20	20	20	20	0	0	0	3.66667	0	1.83333	2	1	1.66667	1.55556				0	0	0	0	0	0	1.55556	0	0.666667	0.740741	1.33333	0.444444	0.777778	0.851852	5	0	2.5	0	0	0	2.33333	0.222222	2	1.51852
15VDH-FHB-MAS30-18ESc43F	0		0	5	5	5	35	25	30	25	15	20	0	0	0	7.33333	3.33333	5.33333	6.33333	2	3.33333	3.88889				0	0	0	0		0	0	0	0.666667	0.222222	0	0.666667	0.444444	0.37037	0	0	0	0	0	0	0.222222	0.666667	0	0.296296
AGS 3015 (16E55)	20	5	12.5	10	0	5	15	55	35	25	15	20	0	0	0	6.66667	0.333333	3.5	5.66667	1.5	5	4.05556				5	0	2.5	0	0	0	1.33333	0	2.33333	1.22222	1.66667	1.33333	1.66667	1.55556	3.33333	0.333333	1.83333	0	0	0	0.666667	4	3.33333	2.66667
AGS 3040 (14E53)	5	5	5	5	5	5	40	35	37.5	20	15	17.5	1.66667	0	0.833333	16.6667	15	15.8333	5.66667	1	1	2.55556				10	5	7.5	5	0	2.5	0	0	0	0	0	0	0	0	1.66667	0.666667	1.16667	0	1	0.5	2.66667	0	3	1.88889
AGS_2000_JJ	5	5	5	30	10	20	55	70	62.5	70	40	55	1.66667	1.66667	1.66667	1	0.666667	0.833333	4	2	1.66667	2.55556	40	30	35	20	5	12.5	0	0	0	4	0	0	1.33333	3.66667	1.11111	0	1.59259	5	0.666667	2.83333	2.33333	0	1.16667	6.66667	5	0	3.88889
AGS_2020	5	5	5	0	0	0	30	50	40	40	20	30	3.33333	0.333333	1.83333	20	23.3333	21.6667	6.66667	2	4.66667	4.44444	10	10	10	0	0	0	0	5	2.5	3.55556	2.55556	0	2.03704	6.33333	4	0.555556	3.62963	5	0.333333	2.66667	0.333333	0.666667	0.5	3.33333	5	3.33333	3.88889
AGS_2026	5	5	5	5	40	22.5	30	40	35	20	20	20	0	0	0	0	0	0	7.33333	3.66667	2.66667	4.55556	40	50	45	40	70	55	0	0	0	5	7.66667	1.66667	4.77778	8	8	1.66667	5.88889	8.33333	2.33333	5.33333	2.33333	2	2.16667	3.66667	6.66667	7.33333	5.88889
AGS_2060	20	5	12.5	40	40	40	50	60	55	45	15	30	0	0	0	23.3333	23.3333	23.3333	5	2	5.66667	4.22222	30	30	30	80	80	80	10	0	5	0	0	0	0	0	0.222222	0.444444	0.222222	1.66667	3.66667	2.66667	6.66667	2.33333	4.5	0	0	0.222222	0.0740741
AGS_2485	20	0	10	60	30	45	70	50	60	50	70	60	0	10	5	1.66667	1	1.33333	7	5.33333	4.66667	5.66667	90	80	85	30	0	15	5	0	2.5	5	3.5	1.88889	3.46296	7.66667	7.66667	4	6.44444	1.66667	3.33333	2.5	0	0	0	7.5	8	5.33333	6.94444
AGS_CL7	5	5	5	20	5	12.5	35	60	47.5	50	40	45	26.6667	33.3333	30	6.66667	5	5.83333	5.33333	3.66667	5	4.66667	10	40	25	0	0	0	0	0	0	1.66667	0	0	0.555556	2.11111	0	0.555556	0.888889	1.66667	2	1.83333	0.333333	0	0.166667	4.66667	2.66667	0	2.44444
AGS2024	7.5	5	6.25	20	1.66667	10.8333	21.6667	26.6667	24.1667	15	31.6667	23.3333	0	0.111111	0.0555556	9.11111	15	12.0556	4.16667	2.16667	3.375	3.23611				12.5	8.33333	10.4167	0	0	0	1.91667	1.13889	0.291667	1.11574	2.45833	2.48611	1.59722	2.18056	3.33333	0.666667	2	0.222222	0	0.111111	3.09028	2.61905	3	2.90311
AGS2038	5	10	7.5	0	5	2.5	30	25	27.5	15	10	12.5	0	0	0	0	0	0	7	1.33333	3.66667	4	5	10	7.5	0	0	0	0	0	0	0.666667	4	0.666667	1.77778	4	3.88889	3.33333	3.74074	1.66667	0	0.833333	0.333333	2.33333	1.33333	4.66667	5	1.33333	3.66667
AGS2060	2.5		2.5	0	0	0	5	20	12.5	45	30	37.5	0	0	0	0	0	0	1.66667	1	2	1.55556	10	10	10	0	0	0	0		0	1.66667	0	0	0.555556	3.33333	0	0	1.11111	0	0.666667	0.333333	0	0	0	1	0.666667	1.33333	1
AGS3030	5	5	5	1.66667	3.33333	2.5	6.66667	16.6667	11.6667	25	25	25	0	0	0	6.11111	2.55556	4.33333	3.55556	2.07407	3.51852	3.04938	7.5	9.54545	8.52273	3.33333	0	1.66667	0	0	0	0.469136		0.0617284	0.265432	0.481481	0.123457	0.148148	0.251029	1.11111	0	0.555556	0	0	0	3.16049	1.2716	2.62963	2.35391
AR00343-5-1	10	5	7.5	5	5	5	35	40	37.5	10	20	15	0	0	0	0	0	0	1	1.66667	2.66667	1.77778	20	30	25	10	10	10	0	0	0	5	5	3.33333	4.44444	7	5.33333	5.55556	5.96296	6.66667	0.333333	3.5	4	0.333333	2.16667	4	2	2.66667	2.88889
AR01040-4-1	5	0	2.5	0	0	0	30	30	30	25	20	22.5	1.66667	0.333333	1	30	15	22.5	2	2	3.33333	2.44444	10	10	10	0	0	0	0	0	0	0	0	0	0	0	0	0	0	6.66667	0	3.33333	2.33333	0	1.16667	0	0	0.666667	0.222222
AR01156-2-1		5	5	0	30	15	35	60	47.5	20	5	12.5	0	0	0	0.333333	0	0.166667	6	1.66667	5	4.22222	60	60	60	50	0	25		0	0	0	0.666667	0	0.222222	6	7.33333	5.88889	6.40741	6.66667	2	4.33333	1	2	1.5	6.5	8	2.66667	5.72222
AR01163-3-1	5	5	5	20	5	12.5	40	80	60	30	35	32.5	11.6667	3.33333	7.5	23.3333	3.66667	13.5	4.33333	1.66667	2.33333	2.77778	40	30	35	40	30	35	0	0	0	0	0	2.5	0.833333	7.66667	1.77778	8	5.81481	43.3333	23.3333	33.3333	0.333333	1	0.666667	1.66667	1.66667	5	2.77778
AR04016-4	5	5	5	5	5	5	40	40	40	20	40	30	1.66667	10	5.83333	13.3333	6.66667	10	3	2	2.33333	2.44444	40	20	30	40	30	35	5	5	5	3	0	0.666667	1.22222	2.33333	4	5.33333	3.88889	6.66667	13.3333	10	2.33333	2.33333	2.33333	1.66667	6.66667	5	4.44444
AR04119-3	5	0	2.5	5	0	2.5	40	70	55	50	50	50	3.33333	1.66667	2.5	6.66667	26.6667	16.6667	2.66667	1.66667	2.33333	2.22222	20	30	25	5	0	2.5	0	0	0	8	1.11111	1.33333	3.48148	6.33333	0.666667	0	2.33333	3.33333	0	1.66667	0.666667	0	0.333333	4.66667	0	4	2.88889
AR06017-6-2	5	5	5	50	10	30	70	65	67.5	60	25	42.5	0	0	0	0	0	0	5.66667	3.66667	4.33333	4.55556	90	90	90	40	0	20	0	0	0	5	1.66667	1.66667	2.77778	8	6.11111	6.22222	6.77778	30	15	22.5	2.33333	28.3333	15.3333	5.66667	2.66667	8	5.44444
AR06024-7-2	0	5	2.5	50	5	27.5	30	30	30	20	20	20	8.33333	0	4.16667	6.66667	7	6.83333	3.33333	1.66667	6.33333	3.77778	5	30	17.5	30	20	25	5	0	2.5	3	6	3.33333	4.11111	2.44444	4.88889	2	3.11111	23.3333	23.3333	23.3333	0.666667	0.333333	0.5	3.33333	4	5.33333	4.22222
AR06050-7-2	5	5	5	0	40	20	20	30	25	40	30	35	0	1	0.5	0	0	0	5.33333	2	5.33333	4.22222	50	60	55	5	10	7.5	0	0	0	3.16667	0	0	1.05556	5	6	2.22222	4.40741	5	1	3	3.66667	1	2.33333	6.66667	6	6	6.22222
AR07047-13-2	5	5	5	0	5	2.5	40	30	35	60	35	47.5	0	0	0	8.33333	3.33333	5.83333	5.66667	2.33333	5	4.33333	40	40	40	70	20	45	0	0	0	2.33333	2.5	0	1.61111	2.22222	7.66667	2.66667	4.18519	1.66667	3.33333	2.5	1	2	1.5	4	6	0	3.33333
AR07076-20-1	20	10	15	40	30	35	70	50	60	55	35	45	53.3333	36.6667	45	70	56.6667	63.3333	5.66667	3	3	3.88889	10		10	20	40	30	0	0	0	0	0	0	0	0	0	0	0	1.66667	0	0.833333	1	0	0.5	0	0	0	0
AR07090-1-4		5	5	20	10	15	10	25	17.5	5	10	7.5	0	0.333333	0.166667	0	0	0	6	2.33333	6.33333	4.88889	50	60	55	40	5	22.5		0	0	1.66667	7	0	2.88889	8	8	7.11111	7.7037	6.66667	2.33333	4.5	1	0.333333	0.666667	3.33333	4	3.5	3.61111
AR07114-3-4	5	0	2.5	30	10	20	45	30	37.5	35	15	25	0	0	0	8.66667	0.333333	4.5	5.66667	3.66667	5	4.77778	70	80	75	5	30	17.5	0	0	0	5	5	1.66667	3.88889	8	8	7.33333	7.77778	41.6667	23.3333	32.5	0	0.333333	0.166667	1.33333	6	6	4.44444
AR07117-12-1	5	5	5	0	5	2.5	45	60	52.5	25	15	20	0	0	0	0.333333	0	0.166667	2.66667	1.66667	5.33333	3.22222	60	50	55	70	20	45	0	0	0	5	0	0	1.66667	8	8	6.33333	7.44444	26.6667	23.3333	25	8.33333	6.66667	7.5	3.33333	7	0.666667	3.66667
AR07119-1-4	5	5	5	10	5	7.5	60	65	62.5	15	55	35	0	0	0	8.33333	3.33333	5.83333	3.66667	3.33333	4	3.66667	10		10	20	0	10	0	0	0	0	0	0	0	0	0	0	0	1.66667	0	0.833333	3.33333	0	1.66667	1.66667	0	0.222222	0.62963
AR07124-1-4	5	5	5	10	0	5	20	40	30	30	50	40	0	0	0	0	0	0	2.11111	5.33333	4.66667	4.03704	20	10	15	5	5	5	5	0	2.5	0	0	0	0	0	3.33333	2.66667	2	3.33333	0.333333	1.83333	2	0.333333	1.16667	1.66667	0.555556	3.33333	1.85185
AR910	5	5	5	30	20	25	50	30	40	20	20	20	1.66667	0	0.833333	0.333333	0	0.166667	7	1.66667	6.22222	4.96296	30	40	35	30	5	17.5	0	0	0	3.22222	0	2.22222	1.81481	4.66667	5.22222	7	5.62963	33.3333	50	41.6667	3.66667	0.333333	2	5	2.33333	5	4.11111
AR99015-3-3	5	5	5	10	0	5	25	30	27.5	35	50	42.5	3.33333	0	1.66667	13.3333	4	8.66667	4	1.66667	2	2.55556	50	50	50	20	20	20	0	0	0	2.11111	2.5	0	1.53704	2.88889	3.33333	7.66667	4.62963	10	12	11	0.333333	0.333333	0.333333	6		6	6
ARGA061147-23-6-2	5	0	2.5	30	5	17.5	50	50	50	50	30	40	3.33333	1.66667	2.5	43.3333	56.6667	50	5.66667	2	2.33333	3.33333	40	40	40	5	5	5	0	0	0	2.33333	3.55556	0	1.96296	2.22222	4.44444	0.555556	2.40741	3.33333	5	4.16667	0.333333	0	0.166667	2.66667	3.33333	5	3.66667
ARLA05104F-18-1	0	5	2.5	5	0	2.5	10	10	10	10	5	7.5	0	0	0	33.3333	23.3333	28.3333	4.66667	2	2	2.88889	10	20	15	5	0	2.5	0	0	0	0	1.66667	0	0.555556	0	0.666667	0	0.222222	1.66667	0.333333	1	0.666667	0	0.333333	1.66667	2	3.66667	2.44444
ARLA07058C-4-4	10	5	7.5	40	5	22.5	40	50	45	35	30	32.5	0	0	0	0	0	0	5.66667	2.33333	3.66667	3.88889	20	20	20	30	0	15	5	0	2.5	1.33333	1.66667	2.55556	1.85185	0	1.66667	1.66667	1.11111	5	2.33333	3.66667	2	0.333333	1.16667	1.33333	4	2.33333	2.55556
ARLA07080C-3-4	5	5	5	10	0	5	20	30	25	35	30	32.5	0	11.6667	5.83333	3.33333	0	1.66667	1.33333	2	2.66667	2	40	10	25	20	0	10	0	0	0	1.55556	0.888889	0	0.814815	0.666667	0	0	0.222222	1.66667	5	3.33333	0	0	0	4.33333	2		3.16667
ARLA07084C-10-1	0	0	0	0	0	0	5	5	5	40	20	30	1.66667	0	0.833333	0	0	0	2.66667	2	3	2.55556	5	10	7.5	0	0	0	0	0	0	0	0	0	0	0	0	0	0	3.33333	0	1.66667	0.333333	0	0.166667	0	0	0	0
ARS05-0241	5	10	7.5	30	5	17.5	60	40	50	50	40	45	13.3333	16.6667	15	11.6667	20	15.8333	4.66667	2.66667	2.33333	3.22222	5	10	7.5	0	0	0	0	0	0	0	0	0	0	0	0	0	0	3.33333	0	1.66667	1	0	0.5	1.77778		0	0.888889
ARS05-0401	5	10	7.5	0	0	0	50	30	40	20	15	17.5	1.66667	0.666667	1.16667	36.6667	13.3333	25	4	2.33333	4.66667	3.66667	50	10	30	0	0	0	0	0	0	1.77778	0.222222	0	0.666667	2.55556	0.555556	0.555556	1.22222	3.33333	0.666667	2	2	0	1	2.66667	1	1.33333	1.66667
ARS07-0404	20	0	10	5	10	7.5	20	15	17.5	30	25	27.5	0	0	0	5	11.6667	8.33333	4.33333	2	5.66667	4	20	30	25	20	20	20	0	0	0	1.11111	0	0	0.37037	0	0	0.555556	0.185185	5	0.666667	2.83333	2.33333	0.333333	1.33333	0.666667	3	1	1.55556
ARS07-0912	5	0	2.5	40	40	40	60	60	60		40	40	0	1.66667	0.833333	1.66667	0	0.833333	4.33333	4	4.33333	4.22222	90	90	90	0	0	0	0	0	0	5	5	0	3.33333	5.33333	6.33333	6.66667	6.11111	73.3333	33.3333	53.3333	2.33333	0	1.16667	2.66667	2	4.33333	3
ARS07-1208	20	0	10	20	30	25	25	75	50	40	20	30	0	0	0	0.666667	0.333333	0.5	6.33333	3	4.33333	4.55556	80	20	50	20	0	10	0	0	0	0.666667	0	0	0.222222	2.66667	0	0	0.888889	3.33333	1	2.16667	1	0	0.5	0.666667	0.222222	0	0.296296
ARS09-776	5	10	7.5	5	5	5	55	40	47.5	65	20	42.5	16.6667	3.66667	10.1667	36.6667	28.3333	32.5	2.66667	2	6.66667	3.77778	30	40	35	10	30	20	0	0	0	3	0.222222	1.66667	1.62963	4.33333	8	5.33333	5.88889	6.66667	1	3.83333	2.33333	0.333333	1.33333	6.33333	8	5.33333	6.55556
Baldwin	5	0	2.5	20	10	15	70	60	65	35	20	27.5	3.33333	1	2.16667	23.3333	5	14.1667	5.33333	1.66667	4.33333	3.77778	40	10	25	10	5	7.5	5	0	2.5	0.222222	0	0	0.0740741	0.555556	0.555556	3.66667	1.59259	5	0.333333	2.66667	2.33333	0	1.16667	2	1.33333	4	2.44444
Clemson_201	5	5	5	10	30	20	80	80	80	10	65	37.5	50	23.3333	36.6667	1.66667	0	0.833333	7.66667	2	6.66667	5.44444	50	30	40	5	0	2.5	0	0	0	3.33333	0	0	1.11111	7.66667	7.11111	7.11111	7.2963	5	15	10	2.33333	8.33333	5.33333	8	5	6.5	6.5
Coker_65-20	20	5	12.5	80	50	65	50	50	50	70	90	80	11.6667	6.66667	9.16667	0	0.333333	0.166667	4.77778	4.66667	6.66667	5.37037	90	90	90	0	5	2.5	80	0	40	4	5	0	3	8	8	8	8	5	0.333333	2.66667	2.33333	0.333333	1.33333	8.44444	8	7	7.81481
Coker_762	5	5	5	5	5	5	70	70	70	75	60	67.5	26.6667	15	20.8333	13.3333	25	19.1667	6.33333	2.66667	6.66667	5.22222	10	20	15	0	0	0	0	0	0	0	0	0	0	0	0.555556	0	0.185185	1.66667	1	1.33333	1	0	0.5	0	0	0	0
Coker_797_JJ	5	0	2.5	10	5	7.5	90	60	75	80	80	80	6.66667	0	3.33333	0.333333	1.66667	1	7	1.33333	5.33333	4.55556	70	70	70	0	0	0	0	0	0	3	3.33333	6.66667	4.33333	7.66667	3.55556	8	6.40741	0	0.333333	0.166667	0	0	0	5.33333	5	5	5.11111
Coker_9553	10	0	5	10	30	20	40	50	45	30	10	20	0	0	0	2	0	1	6	4.33333	2.33333	4.22222	70	80	75	10	0	5	0	0	0	3.33333	8	1.66667	4.33333	3.22222	8	5.33333	5.51852	23.3333	16.6667	20	10.3333	3.33333	6.83333	3.66667	3.66667	6	4.44444
Coker_9663_Syn	5	5	5	40	20	30	60	80	70	50	75	62.5	20	16.6667	18.3333	13.3333	33.3333	23.3333	5	1	3.66667	3.22222	30	30	30	75	5	40	0	0	0	0	0	0	0	0	0	0	0	1.66667	0.666667	1.16667	0	0	0	0	0	0	0
Coker_9766	0	5	2.5	0	40	20	70	70	70	60	80	70	0	0	0	0	0.666667	0.333333	5.66667	3.66667	3.66667	4.33333	30	10	20	40	5	22.5	0	5	2.5	0	0	0	0	0	0	1.77778	0.592593	0	0	0	0.666667	0	0.333333	0	0	0	0
Coker_9803_CG	5	5	5	20	5	12.5	30	60	45	40	25	32.5	1.66667	0	0.833333	21.6667	0	10.8333	1	1	2.33333	1.44444	10	30	20	20	0	10	0	0	0	2	0	0	0.666667	1.33333	0	0	0.444444	1.66667	0	0.833333	0.666667	0	0.333333	3.33333	3	3.33333	3.22222
Coker_9835_PM	5	5	5	30	5	17.5	50	70	60	85	55	70	13.3333	23.3333	18.3333	1.66667	50	25.8333	3.33333	5.33333	2.66667	3.77778	20		20	10	0	5	0	0	0	0	0	0	0	0	0	0.555556	0.185185	5	0.333333	2.66667	3.66667	0	1.83333	0	0	0	0
Delta_King_GR9108	5	0	2.5	30	20	25	25	30	27.5	15	15	15	0	0	0	8.33333	0.666667	4.5	5.66667	4.66667	6	5.44444	50	40	45	50	60	55	0	0	0	6	4	0	3.33333	6	8	2.77778	5.59259	70	73.3333	71.6667	0.666667	0.666667	0.666667	7.5	3.33333	3	4.61111
Dyna-Gro Blanton (16E39)		5	5	10	5	7.5	20	10	15	50	35	42.5	0	0	0	1	2	1.5	5.66667	2	2.33333	3.33333				0	0	0		10	10	3.44444	0.888889	0	1.44444	1.44444	0.666667	2.88889	1.66667	0	0.333333	0.166667	0	0.333333	0.166667	5	3	1.66667	3.22222
Dyna-Gro Rutledge (16LE18)	5	0	2.5	0	5	2.5	20	40	30	30	15	22.5	0	0	0	2	6.66667	4.33333	2.66667	2.33333	3.33333	2.77778				5	0	2.5	5	0	2.5	2.33333	0.222222	1.33333	1.2963	0.888889	0	2	0.962963	3.33333	0	1.66667	0	1	0.5	3	0.666667	1.33333	1.66667
Ernie_CS	5	5	5	60	70	65	50	50	50	65	75	70	0	0	0	0	1.66667	0.833333	6.33333	2.66667	3.33333	4.11111	90	90	90	30	10	20	0	0	0	4	5	0	3	7	8	8	7.66667	6.66667	0.666667	3.66667	0.333333	0	0.166667	6.66667	1.66667	1.66667	3.33333
FG95195	0	5	2.5	5	10	7.5	70	70	70	80	50	65	8.33333	11.6667	10	13.3333	33.3333	23.3333	7.66667	2.33333	5.66667	5.22222	50	40	45	10	0	5	0	0	0	2.77778	0	1.66667	1.48148	0	2.66667	6.33333	3	1.66667	0	0.833333	0.333333	0.333333	0.333333	1.66667	6.66667	8	5.44444
FL_302_JJ	5	5	5	50	50	50	50	60	55	50	55	52.5	3.33333	0	1.66667	15	0	7.5	8	3.66667	2.33333	4.66667	80	60	70	80	20	50	0	0	0	0	0.666667	0	0.222222	0	8	1	3	3.33333	0.333333	1.83333	2.33333	0.333333	1.33333	0.666667	1	1.66667	1.11111
FL01108C-K2		5	5	10	0	5	15	30	22.5	40	20	30	0	0	0	0	0	0	6.66667	4.66667	2	4.44444	30	30	30	20	5	12.5		0	0	0.666667	4	0	1.55556	8	8	4.33333	6.77778	3.33333	0.333333	1.83333	0.333333	0.333333	0.333333	4	5	6.5	5.16667
FL02006C-K1	5	5	5	30	5	17.5	25	30	27.5	20	15	17.5	0	0	0	0.333333	0	0.166667	4.33333	2.33333	2	2.88889	10	30	20	20	0	10	5	0	2.5	1.77778	0.222222	0	0.666667	0.222222	0	1.11111	0.444444	3.33333	3.33333	3.33333	0	2	1	1.33333	2	2	1.77778
FL02036C-K6	5	5	5	10	5	7.5	20	45	32.5	25	20	22.5	0	1.66667	0.833333	30	26.6667	28.3333	6.66667	2	5	4.55556	70	70	70	5	0	2.5	0	0	0	2.33333	3	0	1.77778	7	7	5.33333	6.44444	6.66667	0.666667	3.66667	0.333333	0	0.166667	5	0	8	4.33333
FL14P359-LA09161C-7	5		5	30	60	45	70	50	60	70	45	57.5	56.6667	16.6667	36.6667	8.33333	16.6667	12.5	1.66667	2	5.33333	3	60	70	65	30	0	15	0		0	5	1.66667	1.66667	2.77778	8	8	7.66667	7.88889	5	0.666667	2.83333	1.66667		1.66667	4	7	4	5
FL14P364-LA09198C-32	5	5	5	20	10	15	40	70	55	20	35	27.5	0	0	0	0.333333	0	0.166667	5.33333	2	2.66667	3.33333	60	50	55	20	10	15	0	0	0	0	0.222222	0	0.0740741	4.33333	5.88889	2	4.07407	13.3333	0.333333	6.83333	3.66667	2.33333	3	5.66667	5.33333	6	5.66667
FL14P365-LA09205C-8	5	5	5	10	10	10	30	50	40	25	25	25	0	0.333333	0.166667	4	0.333333	2.16667	5	2.55556	2	3.18519	60	60	60	0	10	5	0	0	0	6.33333	1.22222	0.666667	2.74074	7.66667	3.77778	6.22222	5.88889	3.33333	0.666667	2	0.333333	2	1.16667	3.33333	4	6.5	4.61111
FL14P368-LA09128UC-41	5	5	5	30	30	30	55	10	32.5	30	30	30	1.66667	0	0.833333	0.333333	0.333333	0.333333	6.66667	3.33333	6.66667	5.55556	20	30	25	40	0	20	40	0	20	3.33333	5	1.66667	3.33333	8	7.66667	7.66667	7.77778	43.3333	40	41.6667	3.66667	3.66667	3.66667	6.5	5.33333	7	6.27778
FL14P370-LW08145D-20	5	5	5	20	5	12.5	10	40	25	15	5	10	0	0	0	0.666667	0	0.333333	3.33333	1.33333	2.66667	2.44444	10	40	25	20	0	10	0	0	0	0	0	0	0	0.222222	0	0	0.0740741	3.33333	1	2.16667	0	0	0	0	0.666667	0	0.222222
FL14P375-LW08089D-P2	20	5	12.5	20	5	12.5	40	70	55	35	30	32.5	1.66667	2	1.83333	2.33333	2	2.16667	3	3.33333	3.66667	3.33333	30	30	30	10	0	5	0	0	0	2.33333	3.33333	0.666667	2.11111	2.33333	0.833333	3.33333	2.16667	23.3333	1	12.1667	2	0.333333	1.16667	4.66667	3.55556	2	3.40741
GA-00034-7A17	5	5	5	20	10	15	60	50	55	25	20	22.5	0	0	0	0.666667	1.66667	1.16667	3.33333	1.33333	2	2.22222	60	80	70	40	0	20	0	0	0	7	0	1.66667	2.88889	8	0	2.66667	3.55556	0	0.333333	0.166667	0	0	0	5.33333	0	0	1.77778
GA00067-8E35	5		5	10	5	7.5	10	50	30	40	15	27.5	60	6.66667	33.3333	0	0.333333	0.166667	4.66667	2	4.33333	3.66667	5	10	7.5	10	0	5	0		0	0	1.66667	0	0.555556	0.222222	0.222222	0.222222	0.222222	1.66667	1	1.33333	0.333333	0	0.166667	3	3	2	2.66667
GA001138-8E36		0	0	20	0	10	35	30	32.5	25	5	15	0	0	0	0.333333	0.666667	0.5	4.33333	1	4	3.11111	10	5	7.5	5	0	2.5		0	0	1.33333	0	0	0.444444	0	0.777778	0	0.259259	5	0	2.5	0.666667	0	0.333333	0	5	0	1.66667
GA001138-8E37	0	5	2.5	5	0	2.5	20	25	22.5	10	15	12.5	0	0	0	0	10	5	4.33333	2.33333	2	2.88889	10	40	25	5	0	2.5	0	0	0	1.77778	0.888889	0	0.888889	1.33333	0.222222	0	0.518519	1.66667	0	0.833333	0.333333	0.333333	0.333333	0.888889	3.5	2.33333	2.24074
GA001142-9E23	5	5	5	10	10	10	30	40	35	80	20	50	0	0	0	5	0	2.5	3	1.33333	5.33333	3.22222	10	10	10	5	0	2.5	0	0	0	1.66667	1.66667	0	1.11111	7	4.33333	0.222222	3.85185	3.33333	0.666667	2	0.666667	2	1.33333	5.33333	4.33333	2.33333	4
GA001142-9E24	5	5	5	5	5	5	60	50	55	35	15	25	3.33333	13.3333	8.33333	23.3333	33.3333	28.3333	6.66667	1.66667	2.33333	3.55556	10	20	15	0	0	0	0	0	0	0.888889	3.33333	0	1.40741	0	3.55556	0	1.18519	1.66667	0	0.833333	0.333333	0	0.166667	2	2.33333	2	2.11111
GA001169-7E15	5	0	2.5	10	5	7.5	40	60	50	55	15	35	1.66667	0	0.833333	0	0	0	3	2	2	2.33333	70	60	65	10	10	10	5	0	2.5	1.66667	0.222222	0	0.62963	5.33333	6	2.66667	4.66667	10	2.33333	6.16667	7	6.66667	6.83333	5.33333	4	4	4.44444
GA01063-1-3-6-2-G2	0	5	2.5	10	5	7.5	50	60	55	65	40	52.5	16.6667	2	9.33333	36.6667	63.3333	50	6.66667	3.33333	1.33333	3.77778	50	30	40	50	5	27.5	0	0	0	3	0	0	1	1.33333	1.66667	5.55556	2.85185	5	0.666667	2.83333	2.33333	0	1.16667	1.66667	3.66667	6	3.77778
GA011493-8E18	5	5	5	0	5	2.5	15	30	22.5	15	5	10	0	0	0	0.333333	3.33333	1.83333	5.66667	3	3	3.88889	10	5	7.5	0	5	2.5	0	0	0	3.33333	0	3	2.11111	5	0.666667	0	1.88889	5	3.33333	4.16667	2	6.66667	4.33333	4	0.666667	1.33333	2
GA021245-9E16	7.5	5	6.25	10	5	7.5	35	55	45	20	30	25	1.66667	0.333333	1	9.5	15.8333	12.6667	6	1.16667	2.16667	3.11111	22.5	20	21.25	25	0	12.5	2.5	0	1.25	0.5	0	0.555556	0.351852	1.83333	1.66667	0	1.16667	3.33333	0.166667	1.75	1.33333	0.333333	0.833333	2.33333	3	1.83333	2.38889
GA021338-9E4	5	5	5	10	40	25	60	70	65	30	70	50	13.3333	13.3333	13.3333	0.333333	0	0.166667	6.22222	3.66667	2	3.96296	30	30	30	5	10	7.5	0	0	0	0	2	0	0.666667	0	0	0	0	5	7	6	3.66667	0.333333	2	0	0	0	0
GA021338-9EE11	5	5	5	10	0	5	10	40	25	25	25	25	0	0.333333	0.166667	0	0.333333	0.166667	4	1	2.33333	2.44444	10	10	10	5	10	7.5	0	0	0	1.33333	0	0	0.444444	2.33333	0	0	0.777778	5	0.666667	2.83333	0	0	0	4.66667	4.33333	5	4.66667
GA02328-8A21	5	0	2.5	0	0	0	25	45	35	30	30	30	1.66667	0.333333	1	36.6667	20	28.3333	5.33333	1.66667	2	3	10	10	10	0	0	0	0	0	0	0.888889	0	0	0.296296	0.222222	0.444444	1.66667	0.777778	3.33333	0	1.66667	0	0	0	1.88889	3.66667	0.666667	2.07407
GA03060-9E29	5		5	0	5	2.5	15	20	17.5	20	15	17.5	0	0	0	0	0.666667	0.333333	5.66667	3.33333	4	4.33333	5	5	5	0	0	0	0		0	0	1.55556	1	0.851852	0	0.888889	0	0.296296	1.66667	0.666667	1.16667	0.333333	0.333333	0.333333	2.33333	2	2	2.11111
GA03564-9EE42	0	0	0	20	5	12.5	35	30	32.5	15	10	12.5	0	0	0	2.33333	0	1.16667	2	1	2.66667	1.88889	10	10	10	5	0	2.5	5	0	2.5	2.33333	0	0	0.777778	1.66667	2.66667	0	1.44444	3.33333	1	2.16667	0.666667	0	0.333333	2.66667	5	4	3.88889
GA04434-12LE28	5	5	5	0	0	0	20	15	17.5	10	25	17.5	0	0	0	0.666667	0.333333	0.5	3.33333	3.66667	2	3	5	5	5	5	0	2.5	0	0	0	0.444444	0	0	0.148148	0	0	0	0	1.66667	0.666667	1.16667	0.333333	0	0.166667	1.11111	2.33333	5.33333	2.92593
GA051207-14E53(13ESc11)	20	5	12.5	0	5	2.5	40	40	40	10	15	12.5	0	0	0	30	6.66667	18.3333	2.33333	3.33333	1.66667	2.44444	10	5	7.5	5	0	2.5	0	0	0	0.666667	4	0	1.55556	0.555556	7.11111	0.555556	2.74074	3.33333	10.6667	7	1	0	0.5	0.666667	3	4	2.55556
GA051336-B-B-1	10	5	7.5	0	0	0	30	20	25	30	20	25	0	0	0	10	3.66667	6.83333	2.66667	3.66667	2	2.77778	10	10	10	0	0	0	0	0	0	1.77778	1.55556	0	1.11111	2.88889	0	0	0.962963	5	0.333333	2.66667	3.66667	0	1.83333	5.33333	2	2	3.11111
GA05450-15LE41	5	5	5	30	60	45	35	50	42.5	30	20	25	1.66667	0.333333	1	0.333333	0.333333	0.333333	4.33333	4.33333	5	4.55556	40	20	30	30	5	17.5	0	5	2.5	5	4.44444	3.33333	4.25926	7	8	7	7.33333	20	15	17.5	4	3.33333	3.66667	8	5	5	6
GA061082-13E24	5	5	5	5	10	7.5	10	30	20	20	25	22.5	0	0	0	3.66667	0.666667	2.16667	3.33333	2.33333	3.33333	3	40	40	40	5	0	2.5	0	0	0	4.55556	0	1.66667	2.07407	7.11111	1.66667	6.33333	5.03704	3.33333	3.33333	3.33333	0.333333	1	0.666667	5.33333	5	3.33333	4.55556
GA061157-15LE39	5	10	7.5	0	0	0	5	20	12.5	15	25	20	0	0	0	0.666667	0.333333	0.5	6	3.66667	6.33333	5.33333	5	10	7.5	0	0	0	0	0	0	3.33333	0	0	1.11111	8	7	2.22222	5.74074	0	0	0	0.333333	0	0.166667	3.33333	6	3.33333	4.22222
GA061471-15LE38	50	0	25	0	0	0	10	20	15	10	10	10	0	0	0	26.6667	10.6667	18.6667	3.33333	2.33333	2	2.55556	10	10	10	0	0	0	0	0	0	0.444444	0	0	0.148148	0	0.555556	0.222222	0.259259	1.66667	0.333333	1	3.66667	0	1.83333	1.33333	2	1.33333	1.55556
GA06283-15LE25	10	0	5	20	5	12.5	30	50	40	20	10	15	1.66667	0.666667	1.16667	56.6667	16.6667	36.6667	7	2	3	4	20	20	20	40	0	20	0	0	0	0	0	0	0	0	0	0	0	1.66667	0.666667	1.16667	5	0	2.5	0.666667	0.777778	0	0.481481
GA07026-14LE4		5	5	40	0	20	25	10	17.5	20	20	20	1.66667	0	0.833333	8.66667	2.33333	5.5	7	3.33333	2	4.11111	10	10	10	0	0	0		0	0	2.55556	0.666667	0	1.07407	1.66667	0	2	1.22222	1.66667	1	1.33333	3.66667	0.333333	2	2	3	3.33333	2.77778
GA071227-15LE7	5	5	5	5	0	2.5	20	30	25	30	25	27.5	0	0	0	0.666667	0.333333	0.5	4.33333	1	2	2.44444	10	5	7.5	20	0	10	5	5	5	4.44444	5	0	3.14815	5	5	0.222222	3.40741	3.33333	0.666667	2	3.66667	0.666667	2.16667	6.33333	5	1.33333	4.22222
GA071598-15LE12	5	5	5	0	0	0	10	65	37.5	20	30	25	0	0	0	0.333333	0	0.166667	3.66667	3	7	4.55556	10	10	10	0	0	0	0	0	0	5	1.66667	0	2.22222	8	5.88889	1.77778	5.22222	3.33333	0.333333	1.83333	1	0	0.5	8.11111	0.222222	3.33333	3.88889
GA071628-G3-G1-G4-G1	10	5	7.5	20	10	15	40	60	50	20	10	15	1.66667	6.66667	4.16667	30	53.3333	41.6667	3.66667	2	3.66667	3.11111	30	20	25	10	0	5	0	0	0	2.11111	0	0	0.703704	3.55556	0	2	1.85185	0	0.666667	0.333333	0.666667	0	0.333333	0.666667	0	0	0.222222
GA071630-12LE9	5	5	5	0	5	2.5	40	20	30	15	5	10	0	0.333333	0.166667	16.6667	16.6667	16.6667	5.33333	2.66667	2	3.33333	5	10	7.5	0	10	5	0	5	2.5	0.888889	0	0	0.296296	1.33333	1	0	0.777778	1.66667	0.666667	1.16667	0.666667	0	0.333333	2	4.5	2	2.83333
GA07169-15E3	0	5	2.5	5	10	7.5	15	35	25	20	15	17.5	0	0	0	40	0.666667	20.3333	5.33333	2	2	3.11111	5	5	5	5	0	2.5	0	0	0	1.33333	1.88889	0.666667	1.2963	0.888889	5.66667	1.66667	2.74074	5	5	5	0	0	0	3	6	1.33333	3.44444
GA071694-G5-G5-G1	5	5	5	10	5	7.5	50	50	50	50	30	40	20	1.66667	10.8333	0.666667	8.33333	4.5	4.88889	2	3	3.2963	60	50	55	10	0	5	0	0	0	0	0	1.66667	0.555556	0.222222	0.444444	2	0.888889	1.66667	0.666667	1.16667	1	0.666667	0.833333	0	0.666667	1.33333	0.666667
GA07192-14E9	5	5	5	5	10	7.5	5	20	12.5	30	5	17.5	0	0	0	3.66667	0	1.83333	2	4.33333	5.33333	3.88889	30	5	17.5	0	40	20	5	5	5	4.66667	0	0	1.55556	5	1	5	3.66667	0	3.33333	1.66667	0.333333	0	0.166667	5	4	5	4.66667
GA07323-15E2	5	5	5	20	0	10	40	60	50	30	30	30	1.66667	0	0.833333	33.3333	13.3333	23.3333	6	2.33333	4.66667	4.33333	10	10	10	10	0	5	0	0	0	0	0.222222	0	0.0740741	0.666667	0	0.222222	0.296296	0	2.33333	1.16667	1	0	0.5	3.33333	0.222222	1.33333	1.62963
GA08028-15LE11	5	0	2.5	5	5	5	10	60	35	15	15	15	0	0	0	0.666667	0	0.333333	2	2	2	2	10	20	15	5	0	2.5	0	0	0	1.55556	0	0	0.518519	0	0	0.555556	0.185185	1.66667	0.666667	1.16667	2.33333	0.666667	1.5	4	2	4	3.33333
GA081018-15LE13	5	5	5	40	10	25	35	50	42.5	25	15	20	5	0	2.5	13.3333	23.3333	18.3333	7	2	5.33333	4.77778	50	50	50	50	20	35	5	0	2.5	3.33333	0	1.66667	1.66667	8	8	3.11111	6.37037	11.6667	2.33333	7	5	0.666667	2.83333	5.33333	6	2.5	4.61111
GA081018-15LE14	5	5	5	10	40	25	25	30	27.5	25	20	22.5	5	0	2.5	26.6667	15	20.8333	6.66667	3	6	5.22222	40	60	50	50	70	60	5	0	2.5	1.33333	4.44444	0	1.92593	7.33333	8	5.33333	6.88889	5	2.33333	3.66667	2.33333	13.3333	7.83333	6.33333	7.5	5.33333	6.38889
GA081174-15E34	5	5	5	20	0	10	20	35	27.5	40	10	25	0	0	0	16.6667	6.66667	11.6667	6.66667	1.66667	6.33333	4.88889	10	20	15	40	0	20	0	0	0	3	0.222222	0.666667	1.2963	0	0.666667	0	0.222222	0	2	1	0	3.66667	1.83333	1.33333	0	2	1.11111
GA081183-15LE31	5	5	5	5	0	2.5	10	20	15	15	10	12.5	0	0	0	3.33333	0.666667	2	3.33333	1.33333	3.33333	2.66667	10	10	10	5	0	2.5	0	0	0	3.55556	0	0.666667	1.40741	4	0.222222	0.222222	1.48148	3.33333	0.333333	1.83333	2.33333	0	1.16667	3.33333	1.66667	3.33333	2.77778
GA081222-15E39	5	5	5	20	5	12.5	10	25	17.5	35		35	0	0	0	0.666667	0.333333	0.5	7	1.66667	5.66667	4.77778	20	20	20	5	0	2.5	0	0	0	0.444444	3.55556	0.222222	1.40741	6	0.777778	4.22222	3.66667	0	0.666667	0.333333	1	0	0.5	3.66667	0.444444	2.33333	2.14815
GA081293-15LE2	5	0	2.5	0	5	2.5	15	30	22.5	35	30	32.5	0	1.66667	0.833333	0.666667	2	1.33333	6.11111	1.66667	3.33333	3.7037	10	10	10	0	0	0	0	0	0	0	0	0	0	0	0.222222	0	0.0740741	5	0.666667	2.83333	1	0	0.5	0.888889	1.33333	1.66667	1.2963
GA081515-G1-G2	0	5	2.5	0	0	0	60	70	65	50	30	40	0	0	0	0	0.333333	0.166667	4.33333	3.66667	3.66667	3.88889	30	40	35	5	0	2.5	0	0	0	0	0	0	0	0.222222	0	0	0.0740741	1.66667	2.33333	2	3.66667	1	2.33333	2.33333	0	0.666667	1
GA08250-15LE46	5	5	5	0	0	0	15	25	20	10	10	10	0	0	0	3.66667	0	1.83333	2.33333	2.33333	3.33333	2.66667	10	10	10	20	20	20	0	0	0	3.5	0	0	1.16667	6.66667	0.222222	0	2.2963	1.66667	0.666667	1.16667	1	3.66667	2.33333	6.33333	0.888889	3.33333	3.51852
GA08510-15E9	5	5	5	10	0	5	10	30	20	5	25	15	0	0	0	11.6667	5	8.33333	3.66667	2	5.33333	3.66667	10	5	7.5	5	0	2.5	0	5	2.5	0.444444	0	1.11111	0.518519	3.33333	1.55556	3.88889	2.92593	1.66667	0.333333	1	3.33333	0	1.66667	4.33333	1.5	4	3.27778
GA09283-G1-G1		0	0	10	0	5	65	30	47.5	20	25	22.5	0	0	0	8.33333	15	11.6667	2.66667	1.33333	2.33333	2.11111	20	10	15	0	0	0		0	0	0.666667	1.33333	0	0.666667	5	0.222222	0	1.74074	3.33333	0	1.66667	1	0	0.5	3.33333	1.33333	0	1.55556
GA10041-15E59	5	5	5	30	0	15	20	15	17.5	15	10	12.5	0	0	0	23.3333	0	11.6667	2.33333	1.66667	2	2	10	10	10	0	0	0	0	0	0	0	0	0	0	0	0	0	0	5	13.3333	9.16667	1.66667	0.666667	1.16667	0	0	0.666667	0.222222
GA10127-18E26	70	0	35	20	0	10	10	10	10	5	15	10	0	0	0	23.3333	0.333333	11.8333	5.66667	2	2	3.22222				10	0	5	0	0	0	1.33333	0.222222	0	0.518519	0	0.555556	0	0.185185	1.66667	0	0.833333	0	0	0	2.33333	4.33333	2	2.88889
GA12505B14-18LE23F	5	0	2.5	5	0	2.5		50	50	20	15	17.5	0	0	0	3.33333	2	2.66667	2	2	2	2				0	0	0	0	0	0	2	0	0	0.666667	0.222222	0	1.11111	0.444444	5	0	2.5	0	0	0	2.66667	2	2.33333	2.33333
GA131246LDH-18E35	30	5	17.5	10	5	7.5		20	20	25	25	25	0	0	0	8.33333	2.33333	5.33333	4.33333	1	2	2.44444				0	0	0	0	5	2.5	1.33333	0.222222	0	0.518519	0.888889	0	1.11111	0.666667	3.33333	0	1.66667	0	0	0	3.88889	2.66667	3	3.18519
GA14436LDH-18LE25	5	5	5	5	0	2.5		5	5	15	5	10	0	0	0	5.33333	0	2.66667	4.33333	2.66667	3	3.33333				0	0	0	0	0	0	0.444444	2	0.666667	1.03704	0	0.222222	1.33333	0.518519	3.33333	0.333333	1.83333	0.666667	0	0.333333	1.33333	0.666667	1.33333	1.11111
GA15VDH-FHB-MAS23-18LE43F	10	20	15	30	0	15		25	25	50	25	37.5	0	0	0	3.66667	15	9.33333	3.33333	1	2.33333	2.22222				5	0	2.5	0	0	0	0	0	0	0	0	0	0	0	1.66667	3.33333	2.5	0	0	0	0	0	0	0
GA222-22-5	5	10	7.5	20	10	15	60	50	55	40	35	37.5	11.6667	6.66667	9.16667	8.33333	13.3333	10.8333	3.33333	5.66667	4.33333	4.44444	20	40	30	10	5	7.5	0	0	0	0	0	0	0	0	0	0	0	6.66667	2.33333	4.5	1.66667	0.333333	1	0.666667	0	0.666667	0.444444
GA971127	5	5	5	30	0	15	30	60	45	25	40	32.5	1.66667	4	2.83333	15	3.33333	9.16667	7	1.66667	4.33333	4.33333	20	30	25	5	0	2.5	0	0	0	2	0	0	0.666667	5.33333	0	0	1.77778	10	8.66667	9.33333	2.33333	0	1.16667	0	0		0
GA991227-6A33	5	0	2.5	20	0	10	50	5	27.5	30	30	30	0	0	0	2	0	1	6.33333	2.33333	4.66667	4.44444	30	50	40	30	5	17.5	0	0	0	2.5	0	1.66667	1.38889	5.33333	5.33333	1.66667	4.11111	15	2.33333	8.66667	3.66667	3.66667	3.66667	5	4	0.666667	3.22222
GA991371-6E12	5		5	10	0	5	20	15	17.5	20	15	17.5	1.66667	0	0.833333	8.33333	13.3333	10.8333	4	1.66667	7	4.22222	5	10	7.5	20	0	10	0		0	1.55556	0	0	0.518519	0	0	0.222222	0.0740741	0	1.66667	0.833333	0	0	0	1.33333	0.666667	0.666667	0.888889
Gore_JJ	0	5	2.5	30	0	15	60	70	65	10	35	22.5	0	0	0	0	0	0	5.33333	2.33333	5	4.22222	10	10	10	30	0	15	5	0	2.5	3.77778	0.888889	0.666667	1.77778	5.33333	3.33333	6.33333	5	5	2.33333	3.66667	0	0.333333	0.166667	5	5	7	5.66667
GW 2032 (14E19)	5	5	5	21.6667	5	13.3333	13.3333	33.3333	23.3333	23.3333	26.6667	25	2.22222	0.111111	1.16667	13.8889	8.44444	11.1667	3.59259	2.22222	3	2.93827				11.6667	0	5.83333	0	0	0	0.91358	0.271605	0.222222	0.469136	0.246914	0.246914	0.185185	0.226337	0.555556	0.111111	0.333333	0.222222	0	0.111111	2.22222	1.38272	1.44444	1.68313
Hilliard	2.5	1.66667	2.08333	8.75	1.66667	5.20833	8.75	25	16.875	12.5	8.75	10.625	0	0	0	1.75	0.0833333	0.916667	4.33333	2.2963	2.92593	3.18519	30	10	20	37.5	36.6667	37.0833	1.25	0	0.625	2.20988	0.62963	0.54321	1.12757	2.58025	1.91358	0.604938	1.69959	9.58333	1.5	5.54167	2.25	6.75	4.5	4.22222	2.54167	3.96296	3.57562
Hunter	0	5	2.5	5	0	2.5	15	60	37.5	15	30	22.5	0	0	0	11.6667	2.33333	7	4.66667	1.33333	3.66667	3.22222	70	70	70	80	0	40	0	0	0	1.33333	0	0.222222	0.518519	0	1	0	0.333333	0	1	0.5	0.666667	0	0.333333	1.33333	4	3.33333	2.88889
IL00-8641	10	0	5	0	10	5	55	60	57.5	25	30	27.5	0	0	0	2.33333	2	2.16667	6	3	5.66667	4.88889	90	80	85	5	40	22.5	0	0	0	4.33333	3.88889	0	2.74074	8	7.33333	6.33333	7.22222	26.6667	6.66667	16.6667	1	0	0.5	7.33333	7	6	6.77778
IL05-4236	0	5	2.5	30	20	25	60	60	60	40	30	35	1.66667	0	0.833333	11.6667	0	5.83333	6.33333	2	4.66667	4.33333	70	70	70	20	50	35	5	0	2.5	4.11111	0	0	1.37037	4.55556	6	0.888889	3.81481	10	7	8.5	0.333333	5.33333	2.83333	6	7	4	5.66667
IL96-6472	10	5	7.5	30	20	25	40	80	60	40	35	37.5	6.66667	5	5.83333	30	8.33333	19.1667	5.66667	3.33333	4.66667	4.55556	20	20	20	30	50	40	0	0	0	3.33333	1	0	1.44444	4.22222	4.55556	0	2.92593	0	0.333333	0.166667	2.33333	0.666667	1.5	1.66667	1	0.666667	1.11111
INW0304	5	0	2.5	0	0	0	50	50	50	35	35	35	10	0.333333	5.16667	10.3333	1.66667	6	6.66667	5.33333	3.66667	5.22222	20	10	15	30	40	35	0	0	0	5	6.66667	5	5.55556	7	6	2.55556	5.18519	3.33333	1	2.16667	2.33333	0.333333	1.33333	2.66667	5	5	4.22222
Jamestown	10	5	7.5	10	20	15	15	35	25	20	10	15	6.66667	0	3.33333	1.66667	11.6667	6.66667	6.33333	4	6	5.44444	60	70	65	30	10	20	0	5	2.5	0	3.33333	1.66667	1.66667	8	3.44444	5.88889	5.77778	26.6667	5	15.8333	0.666667	2	1.33333	5	4	5	4.66667
Jaypee_CS	5	5	5	0	10	5	15	40	27.5	50	20	35	0	0	0	0	0	0	6.66667	3.33333	6.66667	5.55556	40	50	45	5	0	2.5	0	0	0	5	3.33333	0	2.77778	7	8	6	7	10	0.666667	5.33333	6.66667	3.33333	5	3.33333	5.66667	6	5
Keiser	5	0	2.5	0	30	15	45	55	50	10	25	17.5	1.66667	0	0.833333	10	0.333333	5.16667	6.33333	2	3.66667	4	40	60	50	5	20	12.5	0	0	0	5	5	2.33333	4.11111	7.33333	7.66667	8	7.66667	16.6667	5	10.8333	1	5	3	6	3.33333	4	4.44444
KY02C-1121-11	10	5	7.5	20	5	12.5	40	50	45	35	40	37.5	1.66667	0	0.833333	2	1.66667	1.83333	5.33333	3.66667	2	3.66667	50	30	40	10	0	5	20	0	10	0	0	0	0	0.666667	0	2	0.888889	18.3333	26.6667	22.5	6.66667	2.33333	4.5	0.666667	0	0	0.222222
LA0110D-150	0	0	0	20	0	10	40	70	55	40	65	52.5	10	13.3333	11.6667	10.3333	23.3333	16.8333	5	4.66667	3.33333	4.33333	30	60	45	10	0	5	0	0	0	1	4	0	1.66667	0.333333	1.88889	1.66667	1.2963	3.33333	3.33333	3.33333	2	0	1	0	1.33333	2	1.11111
LA01110D-100-6-4	5	5	5	5	5	5	60	50	55	40	45	42.5	5	8.33333	6.66667	26.6667	26.6667	26.6667	5.33333	3.33333	2	3.55556	10	10	10	0	0	0	0	0	0	0	5	0.222222	1.74074	3.33333	6	0	3.11111	3.33333	1	2.16667	0.333333	0	0.166667	0.666667	0	4.33333	1.66667
LA01110D-81-1-B	5	5	5	0	10	5	30	40	35	15	20	17.5	0	0	0	0	2.33333	1.16667	5.66667	1	2.33333	3	10	10	10	0	10	5	0	0	0	2	0	0	0.666667	0	0	0	0	3.33333	0.333333	1.83333	0.333333	0	0.166667	3	2	4	3
LA01139D-86-6-2	5	5	5	0	5	2.5	50	55	52.5	40	30	35	1.66667	0	0.833333	13.3333	10	11.6667	5.66667	2.66667	2	3.44444	5	30	17.5	0	0	0	0	0	0	2.33333	0	0	0.777778	3.44444	0	0.222222	1.22222	0	0.666667	0.333333	0.666667	1	0.833333	1.66667	2.33333	3	2.33333
LA02015E201	20	10	15	20	5	12.5	10	15	12.5	10	35	22.5	0	0	0	3.33333	0.333333	1.83333	6.66667	2.33333	7	5.33333	10	5	7.5	20	0	10	5	0	2.5	3.77778	0	5.33333	3.03704	4	4.88889	4.44444	4.44444	3.33333	0	1.66667	0	0	0	5.33333	6	3.66667	5
LA02015E42	5	5	5	60	10	35	40	20	30	15	15	15	0	1.66667	0.833333	0	0	0	3.66667	1.66667	5.66667	3.66667	60	70	65	0	0	0	0	5	2.5	5.33333	0.222222	0	1.85185	7	8	3.66667	6.22222	36.6667	7	21.8333	26.6667	0.666667	13.6667	5.66667	5	1	3.88889
LA02015E58	5	0	2.5	10	0	5	20	80	50	15	10	12.5	0	0	0	0	0	0	6	1.66667	5.66667	4.44444	10	20	15	0	0	0	0	0	0	0	0	0	0	0	0	0	0	5	0.333333	2.66667	2	0	1	0.666667	0	0	0.222222
LA02024E12	12.5	2.5	7.5	45	35	40	57.5	72.5	65	37.5	57.5	47.5	19.1667	1.83333	10.5	6	3.66667	4.83333	3.5	3.16667	3.16667	3.27778	35	60	47.5	15	2.5	8.75	0	0	0	3.94444	2.5	1.66667	2.7037	4	4	4	4	4.16667	1.16667	2.66667	0.333333	0.333333	0.333333	3.5	3.16667	3.5	3.38889
LA02024E7	5	5	5	0	5	2.5	35	70	52.5	45	25	35	5	0	2.5	5	0	2.5	4	1	3.33333	2.77778	20	30	25	0	0	0	0	0	0	4	5	0	3	5.33333	5	0.777778	3.7037	5	0	2.5	3.66667	0	1.83333	6	5	5	5.33333
LA03012E-27	5	5	5	30	10	20	50	60	55	50	35	42.5	13.3333	15	14.1667	70	60	65	7.33333	1.66667	3.33333	4.11111	40	10	25	10	0	5	0	0	0	2.33333	3.66667	0	2	7.33333	7.33333	6.77778	7.14815	6.66667	1	3.83333	0.666667	0	0.333333	1.66667		6	3.83333
LA03118E117	10	5	7.5	60	20	40	60	60	60	65	45	55	10	23.3333	16.6667	0	0	0	6.66667	2.33333	4.66667	4.55556	70	90	80	40	20	30	0	0	0	5	3.33333	3.66667	4	8	8	8	8	60	36.6667	48.3333	1	2.33333	1.66667	1.66667	6	4.33333	4
LA03136E71	5	5	5	5	27.5	16.25	57.5	50	53.75	37.5	32.5	35	1.66667	0.166667	0.916667	4.33333	4.33333	4.33333	4.5	3.66667	2.66667	3.61111	20	25	22.5	20	0	10	0	0	0	0.666667	1.83333	0.833333	1.11111	2.11111	2.66667	2.83333	2.53704	5	0.333333	2.66667	0.5	0	0.25	1.77778	2.83333	0	1.53704
LA03148E12	0	5	2.5	40	10	25	30	50	40	35	45	40	0	2.33333	1.16667	0.333333	2	1.16667	5.33333	2.66667	5.66667	4.55556	40	40	40	40	20	30	0	0	0	0.888889	0	0	0.296296	0.444444	0	0.222222	0.222222	3.33333	0.333333	1.83333	0.333333	4	2.16667	0	0	0	0
LA03155D-P13	10		10	60	20	40	60	50	55	15	30	22.5	0	0	0	0.333333	2	1.16667	4.66667	2	5.33333	4	20	20	20	5	0	2.5	0		0	0	0	0.666667	0.222222	0.666667	2.88889	2.55556	2.03704	3.33333	0	1.66667	1	0	0.5	2.33333	3	4	3.11111
LA03161D-P1	5	5	5	0	0	0	30	25	27.5	20	10	15	0	0.333333	0.166667	1.66667	0	0.833333	4.33333	2	6.33333	4.22222	10	10	10	0	0	0	0	0	0	2.11111	0.222222	0	0.777778	2.33333	0	0	0.777778	0	0	0	1.66667	0	0.833333	1	3.33333	0.666667	1.66667
LA03200E-2	10	5	7.5	60	40	50	30	25	27.5	35	30	32.5	0	0	0	0.666667	0.333333	0.5	5.66667	2	2	3.22222	20	10	15	90	0	45	0	0	0	1.66667	3.33333	1.66667	2.22222	1.66667	8	6	5.22222	11.6667	2.33333	7	1	1	1	4	5.33333	5	4.77778
LA03200E-23		10	10	20	60	40	60	60	60	40	35	37.5	0	3.33333	1.66667	1.66667	6.66667	4.16667	5.66667	2	2.66667	3.44444	60	40	50	20	40	30		0	0	0.444444	1.66667	2	1.37037	7.66667	5.66667	5	6.11111	1.66667	0.333333	1	1	0	0.5	5.66667	3.5	3.33333	4.16667
LA03217D-P2	10	5	7.5	10	0	5	50	80	65	65	15	40	13.3333	0	6.66667	15	0	7.5	4.33333	1.66667	6.33333	4.11111	20	20	20	5	0	2.5	0	0	0	4.66667	3.33333	0	2.66667	5	8	5.66667	6.22222	3.33333	2.33333	2.83333	0.666667	0	0.333333	4	7	6.5	5.83333
LA03217E2	10	5	7.5	0	0	0	50	40	45	50	35	42.5	10	0	5	15	7	11	6.33333	2	4.33333	4.22222	10	30	20	5	0	2.5	0	0	0	1.33333	0.222222	0	0.518519	6.33333	3.55556	7.33333	5.74074	3.33333	0.333333	1.83333	1.66667	0	0.833333	0.666667	2	5.66667	2.77778
LA03224E-39	5	2.5	3.75	15	17.5	16.25	52.5	45	48.75	40	27.5	33.75	7.66667	15	11.3333	31.8333	28.3333	30.0833	4.5	2.83333	3.16667	3.5	12.5	10	11.25	7.5	0	3.75	0	0	0	0.777778	2.5	0.666667	1.31481	2.66667	3.38889	0.611111	2.22222	1.66667	0.666667	1.16667	2.16667	0.333333	1.25	1.66667	3.16667	0.666667	1.83333
LA04013D-142	5	5	5	5	0	2.5	40	40	40	35	10	22.5	0	0	0	0.333333	0	0.166667	7.33333	2	6	5.11111	10	5	7.5	0	0	0	0	0	0	0	0	0	0	0.222222	0	0	0.0740741	3.33333	0	1.66667	0.666667	0	0.333333	0	0	0	0
LA04041D-10	5	5	5	0	5	2.5	30	40	35	20	10	15	0	0	0	8.33333	0.333333	4.33333	6.33333	1.66667	2.33333	3.44444	20	30	25	0	0	0	0	0	0	1.66667	1	0.666667	1.11111	1.22222	4.55556	0	1.92593	3.33333	0.333333	1.83333	8.33333	2.33333	5.33333	3	4	2	3
LA06146E-P4	5	5	5	5	0	2.5	20	25	22.5	5	10	7.5	0	0	0	0	0	0	2.66667	1.33333	5.33333	3.11111	20	20	20	10	0	5	0	0	0	0	0	0	0	0	1.77778	0.666667	0.814815	0	0	0	0	0	0	0	0.222222	2.5	0.907407
LA06146E-P7	5	5	5	0	20	10	20	30	25	5	20	12.5	0	0	0	0	0	0	6.33333	1.66667	4.66667	4.22222	30	10	20	10	0	5	0	0	0	0	0	0	0	0	0	0	0	0	0	0	0	0	0	0	0	0	0
LA07040D-P01	5	5	5	20	20	20	40	55	47.5	40	30	35	1.66667	0.333333	1	16.6667	26.6667	21.6667	2.33333	2	2	2.11111	40	30	35	5	50	27.5	0	0	0	0	0	0	0	0.444444	0	0	0.148148	0	2	1	0.666667	0.333333	0.5	0.666667	0	0	0.222222
LA07128C-91	0	5	2.5	10	0	5	40	40	40	25	25	25	0	0	0	0.333333	0.333333	0.333333	2.22222	2.33333	2.66667	2.40741	10	20	15	5	0	2.5	0	0	0	3.66667	3.33333	1	2.66667	1.66667	4.33333	0.555556	2.18519	3.33333	0.333333	1.83333	0.666667	3.66667	2.16667	5.66667	0.666667	1.66667	2.66667
LA08041D-42	5	5	5	20	5	12.5	20	20	20	30	15	22.5	0	0	0	1.66667	2.33333	2	6.33333	3.33333	4.66667	4.77778	20	10	15	20	5	12.5	0	0	0	5.33333	3.33333	0.666667	3.11111	8	0.555556	4.55556	4.37037	1.66667	1.66667	1.66667	0.666667	0	0.333333	6	4	6	5.33333
LA08062C-P5	10	5	7.5	10	0	5	10	15	12.5	55	30	42.5	0	0	0	0.333333	8.33333	4.33333	6.66667	2.66667	5.33333	4.88889	20	5	12.5	0	0	0	0	0	0	0.666667	4	0.666667	1.77778	0	1.66667	0.666667	0.777778	0	0.666667	0.333333	1	0	0.5	3	3	3	3
LA08090C-9-2	5	5	5	30	5	17.5	30	65	47.5	15	10	12.5	0	0.333333	0.166667	26.6667	4	15.3333	2.33333	1.66667	2	2	10	5	7.5	10	0	5	0	0	0	0	0	0	0	0	0	0.555556	0.185185	1.66667	0.666667	1.16667	1	0	0.5	0	0	0.222222	0.0740741
LA08095C-23	5	10	7.5	20	20	20	20	50	35	50	15	32.5	0	0.666667	0.333333	11.6667	2	6.83333	5	3.66667	1	3.22222	10	5	7.5	30	5	17.5	0	0	0	1.33333	1.66667	0	1	0	1.55556	0	0.518519	0	0.666667	0.333333	1.66667	0	0.833333	0.222222	4	4	2.74074
LA08095D-4	2.5		2.5	30	10	20	30	60	45	50	15	32.5	1.66667	4	2.83333	18.3333	10	14.1667	7	2	6	5	10	20	15	20	0	10	5		5	1.55556	1.66667	1	1.40741	4	0	2.22222	2.07407	1.66667	0.666667	1.16667	1	0	0.5	5		0	2.5
LA08125D-20	10	10	10	20	10	15	50	50	50	80	60	70	23.3333	26.6667	25	40	33.3333	36.6667	7	1	4.33333	4.11111	40	50	45	60	5	32.5	0	0	0	3.66667	0	0	1.22222	6	1.11111	4	3.7037	1.66667	2.33333	2	1	0	0.5	4.33333	3.5	2.33333	3.38889
LA08265C-50	10	5	7.5	10	5	7.5	60	20	40	50	15	32.5	13.3333	0	6.66667	46.6667	10.3333	28.5	5.33333	1.66667	4.66667	3.88889	30	20	25	5	0	2.5	5	0	2.5	7	0	0	2.33333	7.66667	6	7	6.88889	1.66667	0.666667	1.16667	3.33333	2	2.66667	4.33333	8	6	6.11111
LA09011UB-2	5	5	5	5	20	12.5	10	30	20	15	15	15	0	0	0	3.33333	8.33333	5.83333	2.66667	2.33333	5	3.33333	10	5	7.5	5	40	22.5	0	0	0	4	0	0.666667	1.55556	3.22222	0	0.888889	1.37037	5	2	3.5	0.666667	0	0.333333	3.33333	1.66667	3	2.66667
LA09013UB-3	10	5	7.5	5	20	12.5	40	40	40	15	15	15	1.66667	26.6667	14.1667	0	0	0	7	1.66667	5.33333	4.66667	40	40	40	20	5	12.5	0	0	0	4	0	0	1.33333	2.33333	0	0.555556	0.962963	3.33333	1	2.16667	5	2.33333	3.66667	4	2	0.666667	2.22222
LA09050C-P4	5	0	2.5	5	30	17.5	30	50	40	10		10	3.33333	1.66667	2.5	20	0.333333	10.1667	5	1	5.66667	3.88889	20	10	15	0	0	0	0	0	0	1	0	0	0.333333	0	0.666667	0	0.222222	5	0.666667	2.83333	2	3.66667	2.83333	1.33333	0.222222	2	1.18519
LA09122UB-43	20	5	12.5	0	0	0	15	45	30	30	40	35	0	0.666667	0.333333	40	0.666667	20.3333	5.66667	1.66667	3.33333	3.55556	30	20	25	0	0	0	0	0	0	1.33333	2.66667	0	1.33333	0.666667	1.11111	0.666667	0.814815	6.66667	0.333333	3.5	1.66667	0	0.833333	4.66667	3	5	4.22222
LA09224C-28	0	5	2.5	0	50	25	40	40	40	50	70	60	5	3.33333	4.16667	8.66667	0.333333	4.5	5.66667	2	5	4.22222	50	80	65	5	5	5	0	0	0	0.666667	5	4	3.22222	7	8	5.33333	6.77778	3.33333	5.33333	4.33333	0.333333	0	0.166667	6	5.66667	5	5.55556
LA09264C-P2	5	5	5	0	10	5	5	30	17.5	15	30	22.5	0	0	0	15	3.66667	9.33333	2.66667	2.33333	4.66667	3.22222	20	20	20	0	0	0	5	0	2.5	0	0	0	0	0	0	0	0	5	10.3333	7.66667	0	0.333333	0.166667	4.33333	3.5	3	3.61111
LA754	10	5	7.5	30	5	17.5	60	65	62.5	40	35	37.5	18.3333	11.6667	15	16.6667	56.6667	36.6667	5.55556	4.33333	2	3.96296	30	20	25	20	5	12.5	0	0	0	1.66667	5	1.66667	2.77778	6.66667	8	2.66667	5.77778	5	0	2.5	2.33333	0	1.16667	4.66667	7	1.66667	4.44444
LA821	5	5	5	10	5	7.5	25	50	37.5	70	10	40	0	0	0	13.3333	3.33333	8.33333	2.33333	1.66667	6.33333	3.44444	10	10	10	0	0	0	0	0	0	3.44444	1.66667	0	1.7037	1.77778	2.33333	0.666667	1.59259	3.33333	0.333333	1.83333	0.333333	0	0.166667	3.66667	3	0	2.22222
LA841	5	5	5	20	5	12.5	15	50	32.5	30	35	32.5	1.66667	0.333333	1	0.333333	3.33333	1.83333	2.33333	3.66667	2	2.66667	20	10	15	10	0	5	0	0	0	3	0	0	1	0.888889	0	0	0.296296	5	2	3.5	0.333333	0	0.166667	3.11111	5	6	4.7037
LA97113UC-124	0	5	2.5	10	10	10	60	60	60	50		50	8.33333	53.3333	30.8333	63.3333	30	46.6667	5.66667	3.33333	2.66667	3.88889	20	40	30	5	5	5	0	0	0	3.33333	5	0	2.77778	3.33333	7.66667	5	5.33333	1.66667	0.666667	1.16667	1	0	0.5	5	5	5	5
Madison_CS	5	0	2.5	5	5	5	65	60	62.5	20	25	22.5	3.33333	0	1.66667	23.3333	2	12.6667	7	5	4.33333	5.44444	40	80	60	5	10	7.5	0	0	0	6.66667	4.44444	0	3.7037	8	2.22222	1.77778	4	10	2.33333	6.16667	2.33333	2	2.16667	2.5		4.33333	3.41667
MAGNOLIA	5	5	5	0	20	10	50	40	45	45	15	30	1.66667	0	0.833333	0	0	0	6.66667	2.33333	3.66667	4.22222	80	80	80	0	5	2.5	0	0	0	3.33333	3.66667	1.66667	2.88889	8	7	6	7	86.6667	43.3333	65	13.3333	6.66667	10	2.66667	5	5	4.22222
Massey_CG	20	0	10	40	60	50	60	70	65	45	55	50	10	0	5	1.66667	0.333333	1	5.66667	3.66667	3.66667	4.33333	90	90	90	40	30	35	60	0	30	3	0	2.5	1.83333	4.33333	7	5.33333	5.55556	56.6667	73.3333	65	3.66667	0	1.83333	7	6	3.33333	5.44444
McNair_701	5	0	2.5	30	20	25	30	75	52.5	40	50	45	0	0	0	0	0.333333	0.166667	6.33333	5	5.66667	5.66667	40	70	55	20	40	30	0	0	0	0.666667	1.66667	0	0.777778	2.66667	1.66667	0	1.44444	5	1	3	0.333333	0	0.166667	0.666667	0.666667	0.666667	0.666667
MD00W16-07-3	5	5	5	30	10	20	30	70	50	60	50	55	1.66667	2	1.83333	2	16.6667	9.33333	2.66667	1.33333	5	3	50	80	65	70	5	37.5	5	0	2.5	4.44444	6	0.666667	3.7037	6.33333	7.66667	5.33333	6.44444	21.6667	30	25.8333	0.333333	2.33333	1.33333	5	5.33333	4.33333	4.88889
MD99W64-05-11	5	5	5	60	10	35	70	60	65	65	60	62.5	10	2.33333	6.16667	33.3333	33.3333	33.3333	6	4	7	5.66667	40	40	40	5	5	5	0	0	0	5.66667	3.33333	0	3	5	1.66667	0.555556	2.40741	5	0.666667	2.83333	0	0	0	5	5	4.33333	4.77778
NC06BGTAG12	5	5	5	0	20	10	60	70	65	50	60	55	40	0.333333	20.1667	0.333333	3.33333	1.83333	6.33333	2	6.66667	5	40	20	30	0	0	0	0	0	0	0	0	0	0	0	0	0.555556	0.185185	8.33333	2.33333	5.33333	0.333333	0	0.166667	0	0	0	0
NC07-24445	0	5	2.5	20	50	35	45	35	40	80	70	75	0	1.66667	0.833333	10.3333	43.3333	26.8333	4.33333	3.66667	3.33333	3.77778	40	30	35	30	0	15	0	0	0	2.33333	2	0	1.44444	0.888889	2.66667	0	1.18519	6.66667	0.333333	3.5	2	0	1	4.33333	0.222222	0	1.51852
NC08-23089	5	10	7.5	0	10	5	30	35	32.5	35	25	30	56.6667	43.3333	50	0.666667	2.33333	1.5	5.66667	2	2.33333	3.33333	30		30	0	0	0	0	0	0	0	0	4	1.33333	3.33333	3.44444	4.88889	3.88889	6.66667	0.333333	3.5	0	0.333333	0.166667	4	7	6.5	5.83333
NC08-23090	5	0	2.5	10	20	15	70	50	60	50	45	47.5	6.66667	0	3.33333	0.333333	0.333333	0.333333	6.66667	3.66667	4.66667	5	30	40	35	10	10	10	5	0	2.5	1.66667	0	0	0.555556	1.11111	0	1.33333	0.814815	18.3333	40	29.1667	0.333333	0	0.166667	0	1.33333	1.33333	0.888889
NC08-23323	5	10	7.5	40	30	35	80	60	70	60	60	60	76.6667	30	53.3333	20.3333	70	45.1667	4.66667	2	5	3.88889	40		40	0	0	0	0	0	0	0	0	0	0	0	0	0	0	0	0.333333	0.166667	0.666667	0	0.333333	0	0	0	0
NC08-23324	5	5	5	30	50	40	55	70	62.5	70	85	77.5	33.3333	2.33333	17.8333	6.66667	25	15.8333	5.22222	2	4.33333	3.85185				0	0	0	0	0	0	4.44444	1.11111	0	1.85185	3.55556	0	1.11111	1.55556	8.33333	0	4.16667	3.66667	0	1.83333	5.33333	1.66667	4	3.66667
NC08-23383	5	0	2.5	10	60	35	60	60	60	90	80	85	16.6667	16.6667	16.6667	23.3333	70	46.6667	6.66667	1.66667	2.33333	3.55556	40	30	35	20	0	10	10	0	5	0.888889	3.55556	0	1.48148	5.33333	4.33333	3.66667	4.44444	6.66667	0.333333	3.5	0	0.333333	0.166667	5.33333	5	5.33333	5.22222
NC10080-122	5	10	7.5	5	10	7.5	60	80	70	45	40	42.5	1.66667	0.333333	1	3.66667	4	3.83333	5.66667	2	6.33333	4.66667	60	60	60	10	20	15	0	0	0	5	3.88889	0	2.96296	6.77778	1.11111	5	4.2963	20	11.6667	15.8333	3.33333	3.66667	3.5	3.33333	1.33333	2.66667	2.44444
NC10080-134CL	5		5	5	5	5	70	35	52.5	40	10	25	0	0	0	0	0	0	4.33333	3	3.33333	3.55556	40	10	25	10	0	5	0		0	4	5	1.66667	3.55556	2.22222	4.33333	3.77778	3.44444	1.66667	7.33333	4.5	2.33333	2.33333	2.33333	5.33333	4	5.33333	4.88889
NC10080-139CL	5	5	5	10	10	10	40	45	42.5	60	40	50	1.66667	0.333333	1	46.6667	8.33333	27.5	5	2.66667	3.33333	3.66667	50	40	45	5	20	12.5	0	0	0	6.33333	3.33333	0	3.22222	7	1.11111	8	5.37037	5	2.33333	3.66667	0.333333	0	0.166667	4	5	5	4.66667
NC11-21899	20	10	15	10	0	5	10	10	10	30	15	22.5	0	0	0	0.666667	10.3333	5.5	3.33333	2	2	2.44444	5	10	7.5	10	0	5	0	0	0	0.666667	0	0	0.222222	0	0	0	0	1.66667	1	1.33333	2.33333	0	1.16667	0.222222	1.33333	1.33333	0.962963
NC11-22289	0	5	2.5	40	5	22.5	50	50	50	15	15	15	0	0.333333	0.166667	0.333333	0	0.166667	4.33333	3.66667	3.33333	3.77778	5	30	17.5	40	10	25	0	0	0	0	0	0	0	0.222222	0	0.222222	0.148148	1.66667	0	0.833333	1	0	0.5	0	0		0
NC11-23321	5	5	5	0	0	0	15	30	22.5	10	20	15	30	13.3333	21.6667	4	0	2	6.66667	1.33333	5.33333	4.44444	30	10	20	0	0	0	5	0	2.5	0	0	0	0	2.11111	0	0.444444	0.851852	0	0	0	1	10	5.5	4.33333	0	4	2.77778
NC11-5-16-21	5	5	5	0	0	0	25	40	32.5	35	15	25	3.33333	0.333333	1.83333	23.3333	5	14.1667	5.33333	1.33333	2	2.88889	40	30	35	0	5	2.5	0	0	0	2.33333	0.888889	0	1.07407	5.33333	5	0.555556	3.62963	6.66667	1	3.83333	1	5.33333	3.16667	1.33333	5	1.66667	2.66667
NC12-20850	10	5	7.5	10	5	7.5	20	10	15	10	20	15	0	0	0	3.66667	2	2.83333	5.33333	3.33333	2	3.55556	10	10	10	0	0	0	0	0	0	2.11111	3.55556	0	1.88889	0.222222	2.55556	2	1.59259	0	0.333333	0.166667	2.33333	0	1.16667	3.33333	5.66667	1.33333	3.44444
NC12-21224	0	5	2.5	40	0	20	30	30	30	40	50	45	0	1.66667	0.833333	0.666667	0	0.333333	5.33333	2.66667	5.33333	4.44444	40	30	35	10	10	10	5	0	2.5	4.77778	0	0	1.59259	3.33333	0	0	1.11111	3.33333	5	4.16667	2.33333	0	1.16667	2.33333	0.666667	3.33333	2.11111
NC12-22844	5	5	5	5	20	12.5	20	30	25	25	20	22.5	0	0	0	0	2	1	3	3.33333	3	3.11111	10	10	10	0	5	2.5	0	0	0	0	0	0	0	0	3.33333	0.222222	1.18519	1.66667	5	3.33333	3.66667	4	3.83333	0.333333	0		0.166667
NC12-23576	5	0	2.5	5	0	2.5	25	20	22.5	15	30	22.5	0	0	0	0.666667	2.33333	1.5	5.66667	2.33333	5	4.33333	10	20	15	0	0	0	0	0	0	1.11111	1.33333	0.222222	0.888889	4	3.88889	0	2.62963	1.66667	0.333333	1	0.666667	0	0.333333	5	4	5	4.66667
NC13-20076	5	5	5	20	10	15	15	40	27.5	25	15	20	0	0	0	0	0	0	3.66667	2	4.66667	3.44444	40	20	30	5	40	22.5	0	0	0	4.44444	1.66667	3.55556	3.22222	4.22222	5.66667	1.77778	3.88889	5	1	3	6.66667	5	5.83333	6.66667	5	1.66667	4.44444
NC13-20218	5	5	5	5	0	2.5	5	20	12.5	15	5	10	0	0	0	0	0.333333	0.166667	4.66667	3	2	3.22222	10		10	0	5	2.5	0	0	0	0	0	0	0	0	0	0	0	3.33333	0.333333	1.83333	7.33333	0.333333	3.83333	3.33333	0	0	1.11111
NC13-20631	5	0	2.5	10	0	5	20	30	25	10	15	12.5	0	0	0	0	0	0	4.33333	2	2	2.77778	30	30	30	0	0	0	0	0	0	0	1.66667	0	0.555556	0	2.66667	0	0.888889	10	0.333333	5.16667	1	0	0.5	0.444444	0	1.66667	0.703704
NC13-20773	5	5	5	40	50	45	60	60	60	50	30	40	0	0	0	1.66667	0.666667	1.16667	7	1.33333	6.33333	4.88889	20	20	20	5	5	5	0	0	0	5	0	3.33333	2.77778	2.33333	0	0.555556	0.962963	1.66667	1.66667	1.66667	0.666667	0.333333	0.5	4	0	2.33333	2.11111
NC13-21085	5	5	5	0	5	2.5	40	80	60	50	30	40	3.33333	0.333333	1.83333	50	5	27.5	3.66667	1.66667	2.33333	2.55556	20	30	25	0	0	0	0	0	0	0	0	0	0	0	0	0	0	1.66667	0	0.833333	7	0.333333	3.66667	0	0	0	0
NC13-21321	5	5	5	20	30	25	50	35	42.5	60	35	47.5	5	0.333333	2.66667	1.66667	0	0.833333	2.66667	3.33333	4	3.33333	60	60	60	10	0	5	0	0	0	1.66667	0.888889	0	0.851852	3	5.33333	3.88889	4.07407	10	0.666667	5.33333	0.666667	0	0.333333	3.33333	5	6	4.77778
NC13-21338	0	5	2.5	10	0	5	20	50	35	35	25	30	10	1.66667	5.83333	0	0.666667	0.333333	4.66667	3.33333	6.33333	4.77778	10	10	10	0	5	2.5	0	0	0	1.11111	1.88889	3.66667	2.22222	0.666667	2.88889	4.44444	2.66667	3.33333	0.333333	1.83333	0.666667	0	0.333333	3.5	0.666667	5	3.05556
NC13-22726	5	5	5	10	0	5	10	20	15	25	20	22.5	0	0	0	2	2.33333	2.16667	3.33333	1.66667	4.33333	3.11111	10	5	7.5	20	0	10	0	0	0	2	0	0	0.666667	0.666667	0.555556	1.66667	0.962963	0	0.333333	0.166667	0.666667	0.333333	0.5	2	3.33333	0	1.77778
NC97BGTAB9	5	5	5	10	5	7.5	60	25	42.5	40	15	27.5	0	0	0	8.66667	0.333333	4.5	6.66667	6	2	4.88889	30	40	35	20	10	15	10	0	5	0	1.66667	0	0.555556	0	0	0	0	6.66667	2.33333	4.5	3.66667	5	4.33333	0	3.5	0	1.16667
Oglethorpe	5	5	5	5	5	5	5	15	10	10	25	17.5	0	0	0	7	3.33333	5.16667	4.66667	3.33333	2	3.33333	20	20	20	10	20	15	0	0	0	1.33333	0	0.666667	0.666667	1.33333	0.444444	1.88889	1.22222	3.33333	2	2.66667	0.333333	0	0.166667	3.66667	0.666667	0	1.44444
Pioneer_2580_CG	5	5	5	50	50	50	70	60	65	30	20	25	0	0	0	0.666667	0	0.333333	4.66667	1.66667	2	2.77778	90	80	85	0	0	0	5	5	5	4.44444	5	1.66667	3.7037	8	6	5.33333	6.44444	30	36.6667	33.3333	16.6667	40	28.3333	2.33333	6	1.66667	3.33333
Pioneer_2684_CG	5	5	5	30	10	20	35	50	42.5	50	70	60	23.3333	26.6667	25	3.33333	0	1.66667	5.33333	5.33333	6.33333	5.66667	80	60	70	50	30	40	0	0	0	4.33333	1.22222	0	1.85185	5	8	0.888889	4.62963	6.66667	2	4.33333	0.333333	15	7.66667	1.66667	5.33333	4	3.66667
Pioneer_26R24_CG	20	5	12.5	10	10	10	70	60	65	80	40	60	13.3333	16.6667	15	6.66667	1.66667	4.16667	5.33333	2	3.66667	3.66667	40	60	50	20	0	10	0	5	2.5	7	6	5	6	8	8	3.55556	6.51852	5	1	3	2.33333	8.66667	5.5	8	8	7	7.66667
Pioneer_26R31_CG	5	0	2.5	20	30	25	50	70	60	70	80	75	26.6667	33.3333	30	2	0.666667	1.33333	5.66667	2.33333	3.66667	3.88889	90	90	90	50	0	25	5	0	2.5	7	0	0	2.33333	7.11111	7.11111	6.77778	7	13.3333	3.66667	8.5	1.66667	10	5.83333	8	6.5	8	7.5
Pioneer_26R46_CG	0	5	2.5	30	10	20	60	70	65	50	25	37.5	0	8.66667	4.33333	3.33333	3.33333	3.33333	7.66667	1.66667	6.66667	5.33333	80	60	70	40	20	30	0	0	0	5.66667	0	0	1.88889	6.66667	2.77778	5.22222	4.88889	23.3333	2	12.6667	1	6.66667	3.83333	2.5	6	2.66667	3.72222
Pioneer_26R61_JJ	5	5	5	20	70	45	40	60	50	70		70	25	53.3333	39.1667	36.6667	43.3333	40	6	2.66667	5	4.55556	30		30	10	0	5	0	0	0	5	1.66667	3.33333	3.33333	7	8	5.33333	6.77778	6.66667	0.333333	3.5	2.33333	0	1.16667	4.66667	5.66667	6.5	5.61111
Rosen	40	5	22.5	0	40	20	60	60	60	75	60	67.5	36.6667	46.6667	41.6667	26.6667	1	13.8333	5.66667	5.33333	6.66667	5.88889	60	80	70	50	10	30	0	5	2.5	3.33333	3.33333	0.666667	2.44444	8	4.33333	2.22222	4.85185	3.33333	1	2.16667	1.33333	0	0.666667	1.66667	8	1.66667	3.77778
SCAR99175B1	5	5	5	5	20	12.5	55	30	42.5	15	40	27.5	1.66667	0	0.833333	0.333333	0	0.166667	3.66667	5.33333	2	3.66667	10	40	25	20	0	10	0	0	0	3	3	0	2	6	6.44444	5.33333	5.92593	8.33333	8.33333	8.33333	0.666667	0.666667	0.666667	5.66667	5	6	5.55556
SCLA1102G1	5	5	5	10	5	7.5	50	60	55	50	40	45	26.6667	13.6667	20.1667	16.6667	23.3333	20	5.33333	1.66667	2.33333	3.11111	30	20	25	10	0	5	0	0	0	0.888889	0	0	0.296296	0	1.66667	0	0.555556	0	0.333333	0.166667	0.666667	3.33333	2	1.33333	1.22222	1.33333	1.2963
SCLA1110R1	0	5	2.5	20	0	10	30	30	30	30	25	27.5	0	0	0	0.333333	1.66667	1	6.33333	3.33333	2	3.88889	10	10	10	10	0	5	20	0	10	1.16667	0	0	0.388889	0.888889	0.444444	0	0.444444	0	0.666667	0.333333	0	0	0	0.666667	2	0.666667	1.11111
SCLA99049D-E1-J1	5	5	5	0	5	2.5	55	25	40	15	35	25	0	0	0	0.333333	3.66667	2	3.33333	2	3.66667	3	10	10	10	5	10	7.5	5	0	2.5	0.222222	2	0	0.740741	5	2.44444	0.444444	2.62963	15	0	7.5	0	0.333333	0.166667	3	4	0	2.33333
SCTX98-20-J10	0	5	2.5	50	20	35	30	30	30	60	90	75	6.66667	26.6667	16.6667	70	0	35	5.66667	1.33333	1.33333	2.77778	10	10	10	0	0	0	0	0	0	0.222222	0.222222	0	0.148148	0.666667	0	0.222222	0.296296	5	0	2.5	2	0	1	0.888889	0	0	0.296296
SCW010025G1	10	5	7.5	40	5	22.5	45	60	52.5	35	15	25	0	0	0	2	0.333333	1.16667	5.33333	3.33333	2	3.55556	50	40	45	20	0	10	0	0	0	3.33333	0	0.666667	1.33333	3.33333	5.33333	4	4.22222	10	0.333333	5.16667	0.333333	2.33333	1.33333	7.33333	4	3.5	4.94444
SCW010025K1	10	5	7.5	20	5	12.5	35	60	47.5	30	40	35	6.66667	2.33333	4.5	3.33333	5	4.16667	5	2.33333	4.66667	4	40	40	40	20	0	10	5	0	2.5	4.44444	0.444444	0.222222	1.7037	1.66667	2.22222	0.222222	1.37037	1.66667	2	1.83333	0.333333	0	0.166667	2	2.33333	0	1.44444
SCW990013A1	0	0	0	20	10	15	40	45	42.5	25	20	22.5	16.6667	1.66667	9.16667	40	13.3333	26.6667	4.66667	5.66667	2	4.11111	10	5	7.5	5	0	2.5	0	0	0	2.33333	1.33333	0	1.22222	2.77778	0	0.555556	1.11111	3.33333	0	1.66667	2.33333	0	1.16667	0.666667	0.666667	3	1.44444
Severn	5	10	7.5	30	20	25	60	65	62.5	60	80	70	33.3333	13.3333	23.3333	3.33333	0	1.66667	6.66667	1.66667	5.33333	4.55556	90	80	85	70	10	40	0	0	0	6	3.33333	8	5.77778	8	8	8	8	53.3333	10	31.6667	0.333333	2.33333	1.33333	6	5.66667	8	6.55556
SH555	5		5	5	0	2.5	15	20	17.5	15	25	20	0	0	0	43.3333	23.3333	33.3333	3	2	2	2.33333	10	5	7.5	0	0	0	0		0	2.33333	0	0	0.777778	0.666667	0	0	0.222222	0	0	0	0	0	0	0.666667	2	4	2.22222
SS520	5	0	2.5	30	20	25	55	72.5	63.75	70	85	77.5	53.3333	43.3333	48.3333	23.3333	0.166667	11.75	7.5	3.41667	3.83333	4.91667	76.1538	78.1818	77.1678	10	15	12.5	5	0	2.5	5.625	3.70833	1.66667	3.66667	7.95833	8	6.95833	7.63889	6.66667	2.33333	4.5	0	1	0.5	5.45833	4.875	3.20833	4.51389
SS8641_JJ	0	5	2.5	0	0	0	10	25	17.5	15	15	15	0	0	0	4	16.6667	10.3333	2	2	2	2	20	5	12.5	0	0	0	0	0	0	0.888889	0.444444	0.222222	0.518519	0	0	0.555556	0.185185	0	0.666667	0.333333	0.666667	0	0.333333	1.55556	0.666667	3.5	1.90741
Tribute_CG	20	5	12.5	40	70	55	50	60	55	65	70	67.5	20	10	15	15	4	9.5	3	1.33333	4	2.77778	40	50	45	30	0	15	0	0	0	0	0	0	0	0	0	0.555556	0.185185	3.33333	3.33333	3.33333	1	1	1	1	0	0	0.333333
TX12D4625	5	5	5	5	5	5	40	25	32.5	20	10	15	0	0	0	30	26.6667	28.3333	3.66667	2	6.66667	4.11111	10	5	7.5	0	0	0	0	0	0	1.33333	0	0.666667	0.666667	0	0.666667	2.66667	1.11111	6.66667	0.333333	3.5	0.666667	0	0.333333	3.33333	0	5.66667	3
TX12D4700	5	5	5	0	0	0	40	30	35	30	30	30	0	1.66667	0.833333	26.6667	40	33.3333	3.33333	1.66667	1.33333	2.11111	40	70	55	5	30	17.5	0	0	0	3.33333	2.33333	3.33333	3	4.33333	4.88889	5	4.74074	0	0.333333	0.166667	0.666667	0	0.333333	7.5	7	5	6.5
TX12D4768	12.5	7.5	10	15	10	12.5	20	22.5	21.25	20	7.5	13.75	0	0	0	41.6667	11.6667	26.6667	4.66667	2	2	2.88889	10	10	10	7.5	7.5	7.5	0	0	0	0.944444	0	0	0.314815	1.11111	0.777778	0	0.62963	3.33333	0.333333	1.83333	0.833333	0.166667	0.5	0.666667	1.5	2.08333	1.41667
TX12D4845	20	5	12.5	5	5	5	15	30	22.5	30	15	22.5	0	0.333333	0.166667	8.33333	0.666667	4.5	4.33333	1.33333	2.66667	2.77778	10	5	7.5	10	10	10	5	0	2.5	0.444444	0	0	0.148148	0	0	0	0	3.33333	2.33333	2.83333	0	0	0	0	0	0	0
TX13D5129	5	5	5	20	5	12.5	30	40	35	40	35	37.5	6.66667	2	4.33333	10	3.33333	6.66667	2.66667	3.33333	3.33333	3.11111	40	40	40	30	0	15	0	0	0	0.666667	5	0	1.88889	0	7.33333	0.222222	2.51852	5	0.666667	2.83333	0	0.333333	0.166667	0	4	0	1.33333
TX13D5137	10	5	7.5	30	5	17.5	50	70	60	25	20	22.5	0	0	0	33.3333	18.3333	25.8333	3.66667	2.66667	3.33333	3.22222	30	20	25	40	0	20	5	0	2.5	0	0	0	0	0	0	0	0	0	0	0	0	0	0	0	0	0	0
TX13D5237	5	10	7.5	40	5	22.5	20	20	20	30	30	30	0	0	0	2.33333	8.66667	5.5	4.33333	2	2	2.77778	30	40	35	20	40	30	0	0	0	2.55556	0.666667	0.666667	1.2963	1.33333	5.33333	1.66667	2.77778	0	4	2	0.666667	0	0.333333	2.77778	5	4	3.92593
TX13D5252	5	5	5	20	5	12.5	30	50	40	30	10	20	0	0	0	0	0.333333	0.166667	5.88889	2.66667	4.66667	4.40741	20	30	25	40	30	35	0	5	2.5	2.33333	0.666667	1.66667	1.55556	7	6.33333	7.66667	7	3.33333	2	2.66667	2.33333	0	1.16667	0	1.66667	5.5	2.38889
TX14D8004	5	5	5	0	40	20	35	50	42.5	45	30	37.5	3.33333	0.333333	1.83333	0.333333	3.33333	1.83333	5	1.66667	5.66667	4.11111	40	10	25	5	50	27.5	0	0	0	0	0	0	0	8	0.222222	0.222222	2.81481	8.33333	0.666667	4.5	2.33333	0.666667	1.5	3.33333	2	3.33333	2.88889
TX14D8086	0	5	2.5	30	20	25	60	55	57.5	30	50	40	16.6667	15	15.8333	1.66667	3.66667	2.66667	4.66667	2	3.66667	3.44444	30	20	25	40	10	25	0	0	0	0	0	0	0	0	0.555556	0	0.185185	1.66667	0.666667	1.16667	0.666667	0	0.333333	0	0	0	0
TX14D8234	5	5	5	5	5	5	30	30	30	30	20	25	0	0	0	0.333333	0	0.166667	4.33333	2	2	2.77778	30	20	25	0	0	0	0	0	0	0	0.555556	0.333333	0.296296	0	0.555556	2.22222	0.925926	20	20	20	3.66667	13.3333	8.5	0.666667	0	0	0.222222
TX14D8301	5	10	7.5	5	5	5	10	60	35	15	20	17.5	0	0.333333	0.166667	10	2	6	6	5.33333	2.66667	4.66667	50	80	65	5	0	2.5	5	0	2.5	4	5	1.33333	3.44444	4.33333	5	0.666667	3.33333	3.33333	2.33333	2.83333	18.3333	1.66667	10	5	4.33333	3	4.11111
TX14D8504	5	5	5	0	40	20	15	30	22.5	20	10	15	0	0	0	0	0	0	5.66667	2.66667	4	4.11111	30	20	25	0	20	10	0	0	0	1.33333	0	1	0.777778	0	0	0	0	3.33333	2	2.66667	0	0.333333	0.166667	2.77778	2	2.55556	2.44444
USG 3640 (15LE29)	5	5	5	10	5	7.5	30	30	30	20		20	1.66667	0	0.833333	26.6667	5	15.8333	2.66667	1.33333	3	2.33333				0	0	0	0	0	0	0	0	0	0	0	0	0	0	0	0	0	0	0.333333	0.166667	0.222222	0	0	0.0740741
USG_3120	20	5	12.5	5	0	2.5	20	25	22.5	30	25	27.5	2.5	0	1.25	0.333333	0.666667	0.5	5	2	2.33333	3.11111	10	10	10	5	0	2.5	0	0	0	0.666667	0	0	0.222222	0	0	0	0	0	0	0	0.333333	0.333333	0.333333	0.666667	0.444444	1.33333	0.814815
USG_3209_PM	0	5	2.5	0	0	0	25	40	32.5	20	40	30	0	0.333333	0.166667	0.333333	0.666667	0.5	6.33333	3.66667	4	4.66667	30	40	35	70	0	35	0	0	0	1	1.66667	0	0.888889	3.33333	4.66667	4.66667	4.22222	63.3333	18.3333	40.8333	1	0	0.5	5	5.66667	5	5.22222
USG3120	10	5	7.5	20	0	10	15	25	20	40	30	35	5	13.3333	9.16667	0.333333	1.66667	1	7	1	3.66667	3.88889	5	10	7.5	5	0	2.5	5	0	2.5	2.55556	0	0.666667	1.07407	2.55556	0	1.33333	1.2963	1.66667	0.333333	1	0.333333	0	0.166667	1.33333	3	3	2.44444
USG_3555_JJ	3.33333	5	4.16667	6.66667	33.3333	20	15	18.3333	16.6667	21.6667	23.3333	22.5	0	0	0	1.11111	0	0.555556	4.77778	2.2963	3.03704	3.37037	10	40	25	70	36.6667	53.3333	3.33333	3.33333	3.33333	3.38272	2.41975	1.25926	2.35391	4.75309	3.41975	3.39506	3.85597	47.2222	9	28.1111	6.33333	5.11111	5.72222	6.35185	5.24691	4.42593	5.34156
VA_90	5	0	2.5	40	80	60	70	40	55	60	70	65	13.3333	0	6.66667	7	3.33333	5.16667	8	1.66667	2.33333	4	50	70	60	10	0	5	0	5	2.5	3.77778	5	5.66667	4.81481	7.33333	8	5	6.77778	6.66667	23.3333	15	3.66667	0	1.83333	5.5		5	5.25
VA00W-38	0	5	2.5	30	0	15	30	5	17.5	15	25	20	0	0	0	0.333333	3.66667	2	4.66667	1.33333	3.66667	3.22222	70	40	55	20	5	12.5	0	0	0	4.77778	0	1.66667	2.14815	5.66667	2.88889	4.11111	4.22222	3.33333	0.666667	2	3.66667	2.33333	3	6	2.66667	6	4.88889
VA01W713	5	5	5	10	10	10	50	40	45	70	15	42.5	0	0	0	0	0	0	5.33333	2	3.66667	3.66667	20	40	30	20	5	12.5	0	0	0	0.666667	0	0	0.222222	1.66667	1.66667	0	1.11111	20	0.333333	10.1667	0.333333	0	0.166667	4.33333	2	0	2.11111
VA03W-211	0	5	2.5	50	30	40	20	50	35	25	20	22.5	0	0	0	0	0	0	2.66667	3.66667	5	3.77778	30	30	30	5	10	7.5	0	0	0	2.88889	0.833333	0	1.24074	7	6.22222	0.555556	4.59259	5	3.33333	4.16667	4	5.33333	4.66667	6.66667	6	1.22222	4.62963
VA05W-151	5	5	5	30	10	20	50	60	55	60	65	62.5	50	30	40	1.66667	0.333333	1	4.33333	1	4	3.11111	80		80	10	0	5	0	0	0	0.888889	0.222222	0	0.37037	2.55556	0.555556	0.555556	1.22222	3.33333	1	2.16667	1	0	0.5	3.11111	0.888889	3.33333	2.44444
VA07MAS4-7417-1-3-3	10	5	7.5	20	5	12.5	20	45	32.5	50	35	42.5	1.66667	0	0.833333	5.33333	1.66667	3.5	4.66667	2	4.33333	3.66667	5	10	7.5	10	0	5	0	0	0	0	0.222222	0	0.0740741	0.888889	6.33333	0	2.40741	0	0.333333	0.166667	1	0	0.5	3	4.33333	3.5	3.61111
VA12W-72	0	5	2.5	50	0	25	5	5	5	30	10	20	0	0	0	0	0	0	3.33333	1.66667	2.33333	2.44444	10	10	10	0	10	5	5	5	5	0.333333	0.333333	0	0.222222	0	0	0	0	1.66667	1	1.33333	0.666667	0	0.333333	1.33333	0.222222	3	1.51852
VA12W-97	10	5	7.5	10	5	7.5	10	20	15	20	20	20	0	0	0	0.666667	0.666667	0.666667	2	2	3.66667	2.55556	10	10	10	60	0	30	0	0	0	3.22222	0	0.666667	1.2963	1.55556	0	0.777778	0.777778	6.66667	0.666667	3.66667	0.666667	0.333333	0.5	0	4	5	3
VA13W-124	5	10	7.5	0	5	2.5	10	15	12.5	15	10	12.5	0	0	0	26.6667	13.6667	20.1667	4.33333	2.33333	4.33333	3.66667	10	10	10	0	0	0	0	0	0	0.666667	0	0	0.222222	1.66667	0	2.44444	1.37037	1.66667	0.666667	1.16667	1.66667	0	0.833333	0	2.33333	1.66667	1.33333
VA13W-177	10	5	7.5	10	10	10	10	45	27.5	20	25	22.5	0	0	0	16.6667	3.33333	10	6.33333	1.66667	5.66667	4.55556	40	90	65	20	0	10	5	5	5	0.222222	0	0	0.0740741	0	0	0.555556	0.185185	1.66667	0.666667	1.16667	2	0	1	0	1.66667	0	0.555556
Wakeland_CG	5	5	5	10	30	20	50	20	35	70	55	62.5	1.66667	13.3333	7.5	53.3333	10	31.6667	7.33333	1.33333	3.66667	4.11111	70	90	80	20	30	25	0	0	0	4.44444	5.33333	2.66667	4.14815	5.33333	6.22222	6	5.85185	93.3333	33.3333	63.3333	3.66667	3.66667	3.66667	4	5	4	4.33333
W = Williamson, P = Plains, 19 = 2019, 21 = 2021, 22 = 2022, 23 = 2023, 24 = 2024, G = Greenhouse, LR = leaf rust, YR = stripe rust, CE = combined environment, R1 = date one of data collection for the 2022 leaf rust seedling greenhouse study, R2 = date two of data collection for the 2022 leaf rust seedling greenhouse study, _1_ = first replicate, _2_ = second replicate, _3_ = third replicate, Avg…
[truncated: 1 more columns]
