# Supplementary material for: Discovering leaf and stripe rust resistance in soft red winter wheat through genome‐wide association studies
Source: Plant Genome. 2025 Jun 11;18(2):e70055. doi: 10.1002/tpg2.70055 (PMC12152529; doi:10.1002/tpg2.70055)
Supplement: Supplementary file 3 — Supplemental Table S3. Best linear unbiased estimates used for genome‐wide association study on the soft wheat association mapping panel. [file TPG2-18-e70055-s008.xlsx]

## Sheet: Supplemental Table S3
Supplemental Table S3. Best linear unbiased estimates used for genome-wide association study on the soft wheat association mapping panel.
Genotype	W21_YR	P21_YR	P22_YR	W22_YR	P23_YR	W23_YR	G24_YR	P19_LR	P21_LR	W21_LR	G22_R1	G22_R2	P23_LR	W23_LR	G23_LR	GCE_LR
AGS_2000_JJ	5	20	62.5	55	1.66667	0.833333	2.55556	35	12.5	-5.31e-14	1.31838	1.59259	2.83333	1.16667	3.88889	2.2716
AGS_2020	-2.44e-13	-20	-22.5	-25	0.166667	20.8333	1.88889	-25	-12.5	2.5	0.703704	2.03704	-0.166667	-0.666667	3.64e-13	0.91358
AGS_2026	-2.45e-13	2.5	-27.5	-35	-1.66667	-0.833333	2	10	42.5	4.68e-14	3.44444	4.2963	2.5	1	2	3.24691
AGS_2060	7.5	20	-7.5	-25	-1.66667	22.5	1.66667	-5	67.5	5	-1.33333	-1.37037	-0.166667	3.33333	-3.81481	-2.17284
AGS_2485	5	25	-2.5	5	3.33333	0.5	3.11111	50	2.5	2.5	2.12963	4.85185	-0.333333	-1.16667	3.05556	3.34568
AGS_CL7	-2.44e-13	-7.5	-15	-10	28.3333	5	2.11111	-10	-12.5	4.71e-14	-0.777778	-0.703704	-1	-1	-1.44444	-0.975309
AGS2038	2.5	-17.5	-35	-42.5	-1.66667	-0.833333	1.44444	-27.5	-12.5	4.83e-14	0.444444	2.14815	-2	0.166667	-0.222222	0.790123
AGS2060	-3.35388	-20	-50	-17.5	-1.66667	-0.833333	-1	-25	-12.5	-0.674369	-0.777778	-0.481481	-2.5	-1.16667	-2.88889	-1.38272
AR00343-5-1	2.5	-15	-25	-40	-1.66667	-0.833333	-0.777778	-10	-2.5	5.01e-14	3.11111	4.37037	0.666667	1	-1	2.16049
AR01040-4-1	-2.5	-20	-32.5	-32.5	-0.666667	21.6667	-0.111111	-25	-12.5	5.13e-14	-1.33333	-1.59259	0.5	-2.01e-13	-3.66667	-2.19753
AR01156-2-1	0.853875	-5	-15	-42.5	-1.66667	-0.666667	1.66667	25	12.5	0.674369	-1.11111	4.81481	1.5	0.333333	1.83333	1.84568
AR01163-3-1	-2.44e-13	-7.5	-2.5	-22.5	5.83333	12.6667	0.222222	-2.85e-13	22.5	5.27e-14	-0.5	4.22222	30.5	-0.5	-1.11111	0.87037
AR04016-4	-2.45e-13	-15	-22.5	-25	4.16667	9.16667	-0.111111	-5	22.5	5	-0.111111	2.2963	7.16667	1.16667	0.555556	0.91358
AR04119-3	-2.5	-17.5	-7.5	-5	0.833333	15.8333	-0.333333	-10	-10	5.37e-14	2.14815	0.740741	-1.16667	-0.833333	-1	0.62963
AR06017-6-2	-2.45e-13	10	5	-12.5	-1.66667	-0.833333	2	55	7.5	5.27e-14	1.44444	5.18519	19.6667	14.1667	1.55556	2.7284
AR06024-7-2	-2.5	7.5	-32.5	-35	2.5	6	1.22222	-17.5	12.5	2.5	2.77778	1.51852	20.5	-0.666667	0.333333	1.54321
AR06050-7-2	-2.44e-13	-5.48789e-13	-37.5	-20	-1.16667	-0.833333	1.66667	20	-5	5.36e-14	-0.277778	2.81481	0.166667	1.16667	2.33333	1.62346
AR07047-13-2	-2.45e-13	-17.5	-27.5	-7.5	-1.66667	5	1.77778	5	32.5	5.41e-14	0.277778	2.59259	-0.333333	0.333333	-0.555556	0.771605
AR07076-20-1	10	15	-2.5	-10	43.3333	62.5	1.33333	-24.6056	17.5	5.45e-14	-1.33333	-1.59259	-2	-0.666667	-3.88889	-2.2716
AR07090-1-4	0.853875	-5	-45	-47.5	-1.5	-0.833333	2.33333	20	10	0.674369	1.55556	6.11111	1.66667	-0.5	-0.277778	2.46296
AR07114-3-4	-2.5	-5.38416e-13	-25	-30	-1.66667	3.66667	2.22222	40	5	5.25e-14	2.55556	6.18519	29.6667	-1	0.555556	3.09877
AR07117-12-1	-2.45e-13	-17.5	-10	-35	-1.66667	-0.666667	0.666667	20	32.5	5.21e-14	0.333333	5.85185	22.1667	6.33333	-0.222222	1.98765
AR07119-1-4	-2.45e-13	-12.5	1.52859e-12	-20	-1.66667	5	1.11111	-24.6056	-2.5	5.34e-14	-1.33333	-1.59259	-2	0.5	-3.25926	-2.06173
AR07124-1-4	-2.45e-13	-15	-32.5	-15	-1.66667	-0.833333	1.48148	-20	-7.5	2.5	-1.33333	0.407407	-1	-2.01e-13	-2.03704	-0.987654
AR910	-2.45e-13	5	-22.5	-35	-0.833333	-0.666667	2.40741	-2.87e-13	5	5.28e-14	0.481481	4.03704	38.8333	0.833333	0.222222	1.58025
AR99015-3-3	-2.45e-13	-15	-34.2627	-22.3073	-1.49276e-15	7.83333	1.9e-13	15	7.5	5.23e-14	0.203704	3.78348	8.16667	-0.833333	2.11111	1.61845
ARGA061147-23-6-2	-2.5	-2.5	-12.5	-15	0.833333	49.1667	0.777778	5	-7.5	5.22e-14	0.62963	0.814815	1.33333	-1	-0.222222	0.407407
ARLA05104F-18-1	-2.5	-17.5	-52.5	-47.5	-1.66667	27.5	0.333333	-20	-10	5.28e-14	-0.777778	-1.37037	-1.83333	-0.833333	-1.44444	-1.19753
ARLA07058C-4-4	2.5	2.5	-17.5	-22.5	-1.66667	-0.833333	1.33333	-15	2.5	2.5	0.518519	-0.481481	0.833333	-2.01e-13	-1.33333	-0.432099
ARLA07080C-3-4	-2.45e-13	-15	-37.5	-22.5	4.16667	0.833333	-0.555556	-10	-2.5	5.3e-14	-0.518519	-1.51471	0.5	-1.16667	-0.722222	-1.02986
ARLA07084C-10-1	-5	-20	-57.5	-25	-0.833333	-0.833333	1.91e-13	-27.5	-12.5	5.06e-14	-1.33333	-1.59259	-1.16667	-1	-3.88889	-2.2716
ARS05-0241	2.5	-2.5	0.737333	-7.30734	13.3333	15	0.666667	-27.5	-12.5	5.06e-14	-1.33333	-1.49429	-1.16667	-0.666667	-3	-1.97182
ARS05-0401	2.5	-20	-22.5	-37.5	-0.5	24.1667	1.11111	-5	-12.5	5.05e-14	-0.666667	-0.37037	-0.833333	-0.166667	-2.22222	-1.08642
ARS07-0404	5	-12.5	-45	-27.5	-1.66667	7.5	1.44444	-10	7.5	5.12e-14	-0.962963	-1.40741	-1.81e-12	0.166667	-2.33333	-1.5679
ARS07-0912	-2.5	20	-2.5	-12.6927	-0.833333	-2.49726e-12	1.66667	55	-12.5	5.1e-14	2	4.51852	50.5	-2e-13	-0.888889	1.87654
ARS09-776	2.5	-15	-15	-12.5	8.5	31.6667	1.22222	-2.91e-13	7.5	5.02e-14	0.296296	4.2963	1	0.166667	2.66667	2.41975
Baldwin	-2.5	-5	2.5	-27.5	0.5	13.3333	1.22222	-10	-5	2.5	-1.25926	-1.04e-12	-0.166667	-2.01e-13	-1.44444	-0.901235
Coker_65-20	7.5	45	-12.5	25	7.5	-0.666667	2.81481	55	-10	40	1.66667	6.40741	-0.166667	0.166667	3.92593	4
Coker_762	-2.45e-13	-15	7.5	12.5	19.1667	18.3333	2.66667	-20	-12.5	5.14e-14	-1.33333	-1.40741	-1.5	-0.666667	-3.88889	-2.20988
Coker_797_JJ	-2.5	-12.5	12.5	25	1.66667	0.166667	2	35	-12.5	5.14e-14	3	4.81481	-2.66667	-1.16667	1.22222	3.01235
Coker_9553	-2.45e-13	-5.53033e-13	-17.5	-35	-1.66667	0.166667	1.66667	40	-7.5	5.19e-14	3	3.92593	17.1667	5.66667	0.555556	2.49383
Coker_9663_Syn	-2.45e-13	10	7.5	7.5	16.6667	22.5	0.666667	-5	27.5	5.31e-14	-1.33333	-1.59259	-1.66667	-1.16667	-3.88889	-2.2716
Coker_9766	-2.5	-5.4835e-13	7.5	15	-1.66667	-0.5	1.77778	-15	10	2.5	-1.33333	-1	-2.83333	-0.833333	-3.88889	-2.07407
Coker_9803_CG	-2.45e-13	-7.5	-17.5	-22.5	-0.833333	10	-1.11111	-15	-2.5	5.33e-14	-0.666667	-1.14815	-2	-0.833333	-0.666667	-0.82716
Coker_9835_PM	-2.45e-13	-2.5	-2.5	15	16.6667	25	1.22222	-14.6056	-7.5	5.35e-14	-1.33333	-1.40741	-0.166667	0.666667	-3.88889	-2.20988
Delta_King_GR9108	-2.5	5	-35	-40	-1.66667	3.66667	2.88889	10	42.5	5.38e-14	2	4	68.8333	-0.5	0.722222	2.24074
FG95195	-2.5	-12.5	7.5	10	8.33333	22.5	2.66667	10	-7.5	5.18e-14	0.148148	1.40741	-2	-0.833333	1.55556	1.03704
FL_302_JJ	-2.45e-13	30	-7.5	-2.5	4.72313e-16	6.66667	2.11111	35	37.5	5.23e-14	-1.11111	1.40741	-1	0.166667	-2.77778	-0.82716
FL01108C-K2	0.853875	-15	-40	-25	-1.66667	-0.833333	1.88889	-5	-9.963e-14	0.674369	0.222222	5.18519	-1	-0.833333	1.27778	2.2284
FL02006C-K1	-2.45e-13	-2.5	-35	-37.5	-1.66667	-0.666667	0.333333	-15	-2.5	2.5	-0.666667	-1.14815	0.5	-0.166667	-2.11111	-1.30864
FL02036C-K6	-2.45e-13	-12.5	-30	-32.5	-0.833333	27.5	2	35	-10	5.15e-14	0.444444	4.85185	0.833333	-1	0.444444	1.91358
FL14P359-LA09161C-7	-0.853875	25	-2.5	2.5	35	11.6667	0.444444	30	2.5	-0.674369	1.44444	6.2963	-1.81e-12	0.352866	1.11111	2.95062
FL14P364-LA09198C-32	-2.45e-13	-5	-7.5	-27.5	-1.66667	-0.666667	0.777778	20	2.5	5.17e-14	-1.25926	2.48148	4	1.83333	1.77778	1
FL14P368-LA09128UC-41	-2.45e-13	10	-30	-25	-0.833333	-0.5	3	-10	7.5	20	2	6.18519	38.8333	2.5	2.38889	3.52469
FL14P375-LW08089D-P2	7.5	-7.5	-7.5	-22.5	0.166667	1.33333	0.777778	-5	-7.5	5.14e-14	0.777778	0.574074	9.33333	-2.01e-13	-0.481481	0.290123
GA-00034-7A17	-2.44e-13	-5	-7.5	-32.5	-1.66667	0.333333	-0.333333	35	7.5	5.18e-14	1.55556	1.96296	-2.66667	-1.16667	-2.11111	0.469136
GA00067-8E35	-0.853875	-12.5	-32.5	-27.5	31.6667	-0.666667	1.11111	-27.5	-7.5	-0.674369	-0.777778	-1.37037	-1.5	-1	-1.22222	-1.12346
GA001138-8E36	-4.14612	-10	-30	-40	-1.66667	-0.333333	0.555556	-27.5	-10	0.674369	-0.888889	-1.33333	-0.333333	-0.833333	-2.22222	-1.48148
GA001138-8E37	-2.5	-17.5	-40	-42.5	-1.66667	4.16667	0.333333	-10	-10	5.24e-14	-0.444444	-1.07407	-2	-0.833333	-1.64815	-1.05556
GA001142-9E23	-2.45e-13	-10	-27.5	-5	-1.66667	1.66667	0.666667	-25	-10	5.14e-14	-0.222222	2.25926	-0.833333	0.166667	0.111111	0.716049
GA001142-9E24	-2.46e-13	-15	-7.5	-30	6.66667	27.5	1	-20	-12.5	5.12e-14	0.0740741	-0.407407	-2	-1	-1.77778	-0.703704
GA001169-7E15	-2.5	-12.5	-12.5	-20	-0.833333	-0.833333	-0.222222	30	-2.5	2.5	-0.703704	3.07407	3.33333	5.66667	0.555556	0.975309
GA01063-1-3-6-2-G2	-2.5	-12.5	-7.5	-2.5	7.66667	49.1667	1.22222	5	15	5.13e-14	-0.333333	1.25926	-1.81e-12	-2.01e-13	-0.111111	0.271605
GA011493-8E18	-2.44e-13	-17.5	-40	-45	-1.66667	1	1.33333	-27.5	-10	5.12e-14	0.777778	0.296296	1.33333	3.16667	-1.88889	-0.271605
GA021245-9E16	1.25	-12.5	-17.5	-30	-0.666667	11.8333	0.555556	-22.5	-9.88984e-14	1.25	-0.981481	-0.425926	-1.08333	-0.333333	-1.5	-0.969136
GA021338-9E4	-2.45e-13	5	2.5	-5	11.6667	-0.666667	1.40741	-5	-5	5.06e-14	-0.666667	-1.59259	3.16667	0.833333	-3.88889	-2.04938
GA021338-9EE11	-2.45e-13	-15	-37.5	-30	-1.5	-0.666667	-0.111111	-25	-5	5.09e-14	-0.888889	-0.814815	-1.81e-12	-1.16667	0.777778	-0.308642
GA02328-8A21	-2.5	-20	-27.5	-25	-0.666667	27.5	0.444444	-25	-12.5	5.01e-14	-1.03704	-0.814815	-1.16667	-1.16667	-1.81481	-1.22222
GA03060-9E29	-0.853875	-17.5	-45	-37.5	-1.66667	-0.5	1.77778	-30	-12.5	-0.674369	-0.481481	-1.2963	-1.66667	-0.833333	-1.77778	-1.18519
GA03564-9EE42	-5	-7.5	-30	-42.5	-1.66667	0.333333	-0.666667	-25	-10	2.5	-0.555556	-0.148148	-0.666667	-0.833333	3.63e-13	-0.234568
GA04434-12LE28	-2.45e-13	-20	-45	-37.5	-1.66667	-0.333333	0.444444	-30	-10	5.01e-14	-1.18519	-1.59259	-1.66667	-1	-0.962963	-1.24691
GA051207-14E53(13ESc11)	7.5	-17.5	-22.5	-42.5	-1.66667	17.5	-0.111111	-27.5	-10	5.03e-14	0.222222	1.14815	4.16667	-0.666667	-1.33333	0.0123457
GA051336-B-B-1	2.5	-20	-37.5	-30	-1.66667	6	0.222222	-25	-12.5	4.95e-14	-0.222222	-0.62963	-0.166667	0.666667	-0.777778	-0.54321
GA05450-15LE41	-2.45e-13	25	-20	-30	-0.666667	-0.5	2	-5	5	2.5	2.92593	5.74074	14.6667	2.5	2.11111	3.59259
GA061082-13E24	-2.45e-13	-12.5	-42.5	-32.5	-1.66667	1.33333	0.444444	5	-10	5.04e-14	0.740741	3.44444	0.5	-0.5	0.666667	1.61728
GA061157-15LE39	2.5	-20	-50	-35	-1.66667	-0.333333	2.77778	-27.5	-12.5	5.01e-14	-0.222222	4.14815	-2.83333	-1	0.333333	1.41975
GA061471-15LE38	20	-20	-47.5	-45	-1.66667	17.8333	1.9e-13	-25	-12.5	5.01e-14	-1.18519	-1.33333	-1.83333	0.666667	-2.33333	-1.61728
GA06283-15LE25	-2.45e-13	-7.5	-22.5	-40	-0.5	35.8333	1.44444	-15	7.5	4.92e-14	-1.33333	-1.59259	-1.66667	1.33333	-3.40741	-2.11111
GA07026-14LE4	0.853875	-5.44563e-13	-45	-35	-0.833333	4.66667	1.55556	-25	-12.5	0.674369	-0.259259	-0.37037	-1.5	0.833333	-1.11111	-0.580247
GA071227-15LE7	-2.45e-13	-17.5	-37.5	-27.5	-1.66667	-0.333333	-0.111111	-27.5	-2.5	5	1.81481	1.81481	-0.833333	1	0.333333	1.32099
GA071598-15LE12	-2.45e-13	-20	-25	-30	-1.66667	-0.666667	2	-25	-12.5	4.95e-14	0.888889	3.62963	-1	-0.666667	3.64e-13	1.50617
GA071630-12LE9	-2.45e-13	-17.5	-32.5	-45	-1.5	15.8333	0.777778	-27.5	-7.5	2.5	-1.03704	-0.814815	-1.66667	-0.833333	-1.05556	-0.969136
GA07169-15E3	-2.5	-12.5	-37.5	-37.5	-1.66667	19.5	0.555556	-30	-10	4.95e-14	-0.037037	1.14815	2.16667	-1.16667	-0.444444	0.222222
GA07323-15E2	-2.45e-13	-10	-12.5	-25	-0.833333	22.5	1.77778	-25	-7.5	4.93e-14	-1.25926	-1.2963	-1.66667	-0.666667	-2.25926	-1.60494
GA08028-15LE11	-2.5	-15	-27.5	-40	-1.66667	-0.5	-0.555556	-20	-10	5e-14	-0.814815	-1.40741	-1.66667	0.333333	-0.555556	-0.925926
GA081018-15LE13	-2.45e-13	5	-20	-35	0.833333	17.5	2.22222	15	22.5	2.5	0.333333	4.77778	4.16667	1.66667	0.722222	1.94444
GA081018-15LE14	-2.45e-13	5	-35	-32.5	0.833333	20	2.66667	15	47.5	2.5	0.592593	5.2963	0.833333	6.66667	2.5	2.7963
GA081174-15E34	-2.45e-13	-10	-35	-30	-1.66667	10.8333	2.33333	-20	7.5	5.08e-14	-0.037037	-1.37037	-1.83333	0.666667	-2.77778	-1.39506
GA081183-15LE31	-2.45e-13	-17.5	-47.5	-42.5	-1.66667	1.16667	0.111111	-25	-10	5e-14	0.0740741	-0.111111	-1	-2.01e-13	-1.11111	-0.382716
GA081222-15E39	-2.45e-13	-7.5	-45	-22.3073	-1.66667	-0.333333	2.22222	-15	-10	5.07e-14	0.0740741	2.07407	-2.5	-0.666667	-1.74074	0.135802
GA081293-15LE2	-2.5	-17.5	-40	-22.5	-0.833333	0.5	1.14815	-25	-12.5	5.08e-14	-1.33333	-1.51852	-1.8e-12	-0.666667	-2.59259	-1.81481
GA081515-G1-G2	-2.5	-20	2.5	-15	-1.66667	-0.666667	1.33333	-2.87e-13	-10	4.99e-14	-1.33333	-1.51852	-0.833333	1.16667	-2.88889	-1.91358
GA08250-15LE46	-2.45e-13	-20	-42.5	-45	-1.66667	1	0.111111	-25	7.5	4.96e-14	-0.166667	0.703704	-1.66667	1.16667	-0.37037	0.0555556
GA08510-15E9	-2.45e-13	-15	-42.5	-40	-1.66667	7.5	1.11111	-27.5	-10	2.5	-0.814815	1.33333	-1.83333	0.5	-0.611111	-0.0308642
GA09283-G1-G1	-4.14612	-15	-15	-32.5	-1.66667	10.8333	-0.444444	-20	-12.5	0.674369	-0.666667	0.148148	-1.16667	-0.666667	-2.33333	-0.950617
GA10041-15E59	-2.45e-13	-5	-45	-42.5	-1.66667	10.8333	-0.555556	-25	-12.5	4.94e-14	-1.33333	-1.59259	6.33333	-2.01e-13	-3.66667	-2.19753
GA222-22-5	2.5	-5	-7.5	-17.5	7.5	10	1.88889	-5	-5	4.97e-14	-1.33333	-1.59259	1.66667	-0.166667	-3.44444	-2.12346
GA991227-6A33	-2.5	-10	-35	-25	-1.66667	0.166667	1.88889	5	5	4.93e-14	0.0555556	2.51852	5.83333	2.5	-0.666667	0.635802
GA991371-6E12	-0.853875	-15	-45	-37.5	-0.833333	10	1.66667	-27.5	-2.5	-0.674369	-0.814815	-1.51852	-2	-1.16667	-3	-1.77778
Gore_JJ	-2.5	-5	2.5	-32.5	-1.66667	-0.833333	1.66667	-25	2.5	2.5	0.444444	3.40741	0.833333	-1	1.77778	1.87654
Hilliard	-2.91667	-14.7917	-45.625	-44.375	-1.66667	0.0833333	0.62963	-15	24.5833	0.625	-0.205761	0.106996	2.70833	3.33333	-0.313272	-0.137346
Hunter	-2.5	-17.5	-25	-32.5	-1.66667	6.16667	0.666667	35	27.5	5.26e-14	-0.814815	-1.25926	-2.33333	-0.833333	-1	-1.02469
IL00-8641	-2.45e-13	-15	-5	-27.5	-1.66667	1.33333	2.33333	50	10	5.15e-14	1.40741	5.62963	13.8333	-0.666667	2.88889	3.30864
IL05-4236	-2.5	5	-2.5	-20	-0.833333	5	1.77778	35	22.5	2.5	0.037037	2.22222	5.66667	1.66667	1.77778	1.34568
IL96-6472	2.5	5	-2.5	-17.5	4.16667	18.3333	2	-15	27.5	5.17e-14	0.111111	1.33333	-2.66667	0.333333	-2.77778	-0.444444
INW0304	-2.5	-20	-12.5	-20	3.5	5.16667	2.66667	-20	22.5	5.19e-14	4.22222	3.59259	-0.666667	0.166667	0.333333	2.71605
Jamestown	2.5	-5	-37.5	-40	1.66667	5.83333	2.88889	30	7.5	2.5	0.333333	4.18519	13	0.166667	0.777778	1.76543
Jaypee_CS	-2.46e-13	-15	-35	-20	-1.66667	-0.833333	3	10	-10	5.12e-14	1.44444	5.40741	2.5	3.83333	1.11111	2.65432
Keiser	-2.5	-5	-12.5	-37.5	-0.833333	4.33333	1.44444	15	-9.93401e-14	5.15e-14	2.77778	6.07407	8	1.83333	0.555556	3.1358
KY02C-1121-11	2.5	-7.5	-17.5	-17.5	-0.833333	1	1.11111	5	-7.5	10	-1.33333	-0.703704	19.6667	3.33333	-3.66667	-1.90123
LA0110D-150	-5	-10	-7.5	-2.5	10	16	1.77778	10	-7.5	5.15e-14	0.333333	-0.296296	0.5	-0.166667	-2.77778	-0.91358
LA01110D-100-6-4	-2.45e-13	-15	-7.5	-12.5	5	25.8333	1	-25	-12.5	5.15e-14	0.407407	1.51852	-0.666667	-1	-2.22222	-0.0987654
LA01110D-81-1-B	-2.46e-13	-15	-27.5	-37.5	-1.66667	0.333333	0.444444	-25	-7.5	5.21e-14	-0.666667	-1.59259	-1	-1	-0.888889	-1.04938
LA01139D-86-6-2	-2.45e-13	-17.5	-10	-20	-0.833333	10.8333	0.888889	-17.5	-12.5	5.27e-14	-0.555556	-0.37037	-2.5	-0.333333	-1.55556	-0.82716
LA02015E201	10	-7.5	-50	-32.5	-1.66667	1	2.77778	-27.5	-2.5	2.5	1.7037	2.85185	-1.16667	-1.16667	1.11111	1.88889
LA02015E42	-2.45e-13	15	-32.5	-40	-0.833333	-0.833333	1.11111	30	-12.5	2.5	0.518519	4.62963	19	12.5	3.63e-13	1.71605
LA02015E58	-2.5	-15	-12.5	-42.5	-1.66667	-0.833333	1.88889	-20	-12.5	5.17e-14	-1.33333	-1.59259	-0.166667	-0.166667	-3.66667	-2.19753
LA02024E12	2.5	20	2.5	-7.5	8.83333	4	0.722222	35	-3.75	5.16e-14	1.40612	2.40741	-0.166667	-0.833333	-0.5	1.09259
LA02024E7	-2.45e-13	-17.5	-10	-20	0.833333	1.66667	0.222222	-10	-12.5	5.19e-14	1.66667	2.11111	-0.333333	0.666667	1.44444	1.74074
LA03012E-27	-2.45e-13	-5.45615e-13	-9.26267	-7.30734	12.5	64.1667	1.55556	-10	-7.5	5.13e-14	0.666667	5.56126	1	-0.833333	-0.0555556	2.19484
LA03118E117	2.5	20	-2.5	-1.24616e-12	15	-0.833333	2	45	17.5	5.15e-14	2.66667	6.40741	45.5	0.5	0.111111	3.06173
LA03136E71	-2.45e-13	-3.75	-8.75	-20	-0.75	3.5	1.05556	-2.87e-13	-2.5	5.06e-14	-0.222222	0.944444	-0.166667	-0.916667	-2.35185	-0.54321
LA03148E12	-2.5	5	-22.5	-15	-0.5	0.333333	2	5	17.5	5.09e-14	-1.03704	-1.37037	-1	1	-3.88889	-2.09877
LA03155D-P13	4.14612	20	-7.5	-32.5	-1.66667	0.333333	1.44444	-15	-10	-0.674369	-1.11111	0.444444	-1.16667	-0.666667	-0.777778	-0.481481
LA03161D-P1	-2.45e-13	-20	-35	-40	-1.5	-2.49089e-12	1.66667	-25	-12.5	5.03e-14	-0.555556	-0.814815	-2.83333	-0.333333	-2.22222	-1.19753
LA03200E-2	2.5	30	-35	-22.5	-1.66667	-0.333333	0.666667	-20	32.5	5.03e-14	0.888889	3.62963	4.16667	-0.166667	0.888889	1.80247
LA03200E-23	5.85388	20	-2.5	-17.5	4.94979e-15	3.33333	0.888889	15	17.5	0.674369	0.037037	4.51852	-1.83333	-0.666667	0.277778	1.61111
LA03217D-P2	2.5	-15	2.5	-15	5	6.66667	1.55556	-15	-10	4.98e-14	1.33333	4.62963	-1.8e-12	-0.833333	1.94444	2.6358
LA03217E2	2.5	-20	-17.5	-12.5	3.33333	10.1667	1.66667	-15	-10	4.95e-14	-0.814815	4.14815	-1	-0.333333	-1.11111	0.740741
LA03224E-39	-1.25	-3.75	-13.75	-21.25	9.66667	29.25	0.944444	-27.5	-8.75	4.95e-14	-0.0185185	0.62963	-1.66667	0.0833333	-2.05556	-0.481481
LA04013D-142	-2.45e-13	-17.5	-22.5	-32.5	-1.66667	-0.666667	2.55556	-27.5	-12.5	5.08e-14	-1.33333	-1.51852	-1.16667	-0.833333	-3.88889	-2.24691
LA04041D-10	-2.45e-13	-17.5	-27.5	-40	-1.66667	3.5	0.888889	-10	-12.5	5.04e-14	-0.222222	0.333333	-1	4.16667	-0.888889	-0.259259
LA06146E-P4	-2.45e-13	-17.5	-40	-47.5	-1.66667	-0.833333	0.555556	-15	-7.5	5.04e-14	-1.33333	-0.777778	-2.83333	-1.16667	-2.98148	-1.69753
LA06146E-P7	-2.45e-13	-10	-37.5	-42.5	-1.66667	-0.833333	1.66667	-15	-7.5	4.94e-14	-1.33333	-1.59259	-2.83333	-1.16667	-3.88889	-2.2716
LA07040D-P01	-2.45e-13	-5.46232e-13	-15	-20	-0.666667	20.8333	-0.444444	-2.85e-13	15	4.98e-14	-1.33333	-1.44444	-1.83333	-0.666667	-3.66667	-2.14815
LA07128C-91	-2.5	-15	-22.5	-30	-1.66667	-0.5	-0.148148	-20	-10	4.99e-14	1.33333	0.592593	-1	1	-1.22222	0.234568
LA08041D-42	-2.45e-13	-7.5	-42.5	-32.5	-1.66667	1.16667	2.22222	-20	-1.01137e-13	4.94e-14	1.77778	2.77778	-1.16667	-0.833333	1.44444	2
LA08062C-P5	2.5	-15	-50	-12.5	-1.66667	3.5	2.33333	-22.5	-12.5	5.03e-14	0.444444	-0.814815	-2.5	-0.666667	-0.888889	-0.419753
LA08090C-9-2	-2.45e-13	-2.5	-15	-42.5	-1.5	14.5	-0.555556	-27.5	-7.5	5.19e-14	-1.33333	-1.40741	-1.66667	-0.666667	-3.81481	-2.18519
LA08095C-23	2.5	-5.4834e-13	-27.5	-22.5	-1.33333	6	0.666667	-27.5	5	5.23e-14	-0.333333	-1.07407	-2.5	-0.333333	-1.14815	-0.851852
LA08095D-4	-3.35388	-5.50071e-13	-29.2627	-7.30734	1.16667	13.3333	2.44444	-20	-2.5	4.32563	0.0740741	1.61682	-1.66667	-0.666667	-1.38889	-0.26349
LA08265C-50	2.5	-12.5	-22.5	-22.5	5	27.6667	1.33333	-10	-10	2.5	1	5.2963	-1.66667	1.5	2.22222	2.83951
LA09011UB-2	-2.45e-13	-7.5	-42.5	-40	-1.66667	5	0.777778	-27.5	10	5.09e-14	0.222222	-0.222222	0.666667	-0.833333	-1.22222	-0.407407
LA09013UB-3	2.5	-7.5	-22.5	-40	12.5	-0.833333	2.11111	5	-9.96406e-14	5.19e-14	6.85e-13	-0.62963	-0.666667	2.5	-1.66667	-0.765432
LA09050C-P4	-2.5	-2.5	-22.5	-47.3073	0.833333	9.33333	1.33333	-20	-12.5	5.14e-14	-1	-1.37037	-1.8e-12	1.66667	-2.7037	-1.69136
LA09122UB-43	7.5	-20	-32.5	-20	-1.33333	19.5	1	-10	-12.5	5.22e-14	6.84e-13	-0.777778	0.666667	-0.333333	0.333333	-0.148148
LA09224C-28	-2.5	5	-22.5	5	2.5	3.66667	1.66667	30	-7.5	5.22e-14	1.88889	5.18519	1.5	-1	1.66667	2.91358
LA09264C-P2	-2.45e-13	-15	-45	-32.5	-1.66667	8.5	0.666667	-15	-12.5	2.5	-1.33333	-1.59259	4.83333	-1	-0.277778	-1.0679
LA754	2.5	-2.5	1.54172e-12	-17.5	13.3333	35.8333	1.40741	-10	-9.84509e-14	5.12e-14	1.44444	4.18519	-0.333333	-2.02e-13	0.555556	2.06173
LA821	-2.45e-13	-12.5	-25	-15	-1.66667	7.5	0.888889	-25	-12.5	5.12e-14	0.37037	-1.04e-12	-1	-1	-1.66667	-0.432099
LA841	-2.45e-13	-7.5	-30	-22.5	-0.666667	1	0.111111	-20	-7.5	5.02e-14	-0.333333	-1.2963	0.666667	-1	0.814815	-0.271605
LA97113UC-124	-2.5	-10	-2.5	-7.30734	29.1667	45.8333	1.33333	-5	-7.5	5.01e-14	1.44444	3.74074	-1.66667	-0.666667	1.11111	2.09877
Madison_CS	-2.5	-15	5.73733	-37.3073	-2.87385e-15	11.8333	2.88889	25	-5	5.01e-14	2.37037	3.3946	3.33333	1	-0.472222	1.54901
MAGNOLIA	-2.45e-13	-10	-17.5	-25	-0.833333	-0.833333	1.66667	45	-10	4.99e-14	1.55556	5.40741	62.1667	8.83333	0.333333	2.4321
Massey_CG	5	30	2.5	-5	3.33333	0.166667	1.77778	55	22.5	30	0.5	3.96296	62.1667	0.666667	1.55556	2.00617
McNair_701	-2.5	5	-10	-10	-1.66667	-0.666667	3.11111	20	17.5	5.06e-14	-0.555556	-0.148148	0.166667	-1	-3.22222	-1.30864
MD00W16-07-3	-2.45e-13	-5.49163e-13	-12.5	-1.25078e-12	0.166667	8.5	0.444444	30	25	2.5	2.37037	4.85185	23	0.166667	1	2.74074
MD99W64-05-11	-2.45e-13	15	2.5	7.5	4.5	32.5	3.11111	5	-7.5	5.04e-14	1.66667	0.814815	-1.8e-12	-1.16667	0.888889	1.12346
NC06BGTAG12	-2.45e-13	-10	2.5	-1.24481e-12	18.5	1	2.44444	-5	-12.5	5.06e-14	-1.33333	-1.40741	2.5	-1	-3.88889	-2.20988
NC07-24445	-2.5	15	-22.5	20	-0.833333	26	1.22222	-2.86e-13	2.5	5.13e-14	0.111111	-0.407407	0.666667	-0.166667	-2.37037	-0.888889
NC08-23089	2.5	-15	-30	-25	48.3333	0.666667	0.777778	-4.60557	-12.5	5.11e-14	6.85e-13	2.2963	0.666667	-1	1.94444	1.41358
NC08-23090	-2.5	-5	-2.5	-7.5	1.66667	-0.5	2.44444	-2.86e-13	-2.5	2.5	-0.777778	-0.777778	26.3333	-1	-3	-1.51852
NC08-23323	2.5	15	7.5	5	51.6667	44.3333	1.33333	5.39443	-12.5	5.12e-14	-1.33333	-1.59259	-2.66667	-0.833333	-3.88889	-2.2716
NC08-23324	-2.45e-13	20	1.53078e-12	22.5	16.1667	15	1.2963		-12.5	5.13e-14	0.518519	-0.037037	1.33333	0.666667	-0.222222	0.0864198
NC08-23383	-2.5	15	-2.5	30	15	45.8333	1	-2.86e-13	-2.5	5	0.148148	2.85185	0.666667	-1	1.33333	1.44444
NC10080-122	2.5	-12.5	7.5	-12.5	-0.666667	3	2.11111	25	2.5	5.05e-14	1.62963	2.7037	13	2.33333	-1.44444	0.962963
NC10080-134CL	-0.853875	-15	-10	-30	-1.66667	-0.833333	1	-10	-7.5	-0.674369	2.22222	1.85185	1.66667	1.16667	1	1.69136
NC10080-139CL	-2.45e-13	-10	-20	-5	-0.666667	26.6667	1.11111	10	-9.96187e-14	5.03e-14	1.88889	3.77778	0.833333	-1	0.777778	2.14815
NC11-21899	10	-15	-52.5	-32.5	-1.66667	4.66667	-0.111111	-27.5	-7.5	4.99e-14	-1.11111	-1.59259	-1.5	-2.01e-13	-2.92593	-1.87654
NC11-22289	-2.5	2.5	-12.5	-40	-1.5	-0.666667	1.22222	-17.5	12.5	5.04e-14	-1.33333	-1.73694	-2	-0.666667	-3.88889	-2.15486
NC11-23321	-2.45e-13	-20	-40	-40	20	1.16667	1.88889	-15	-12.5	2.5	-1.33333	-0.740741	-2.83333	4.33333	-1.11111	-1.06173
NC11-5-16-21	-2.45e-13	-20	-30	-30	0.166667	13.3333	0.333333	-2.86e-13	-10	5e-14	-0.259259	2.03704	1	2	-1.22222	0.185185
NC12-20850	2.5	-12.5	-47.5	-40	-1.66667	2	1	-25	-12.5	5.07e-14	0.555556	-1.04e-12	-2.66667	-2.01e-13	-0.444444	0.037037
NC12-21224	-2.5	-5.49264e-13	-32.5	-10	-0.833333	-0.5	1.88889	-2.86e-13	-2.5	2.5	0.259259	-0.481481	1.33333	-2.02e-13	-1.77778	-0.666667
NC12-22844	-2.45e-13	-7.5	-37.5	-32.5	-1.66667	0.166667	0.555556	-25	-10	5.06e-14	-1.33333	-0.181381	0.5	2.66667	-3.72222	-1.7243
NC12-23576	-2.5	-17.5	-40	-32.5	-1.66667	0.666667	1.77778	-20	-12.5	5.1e-14	-0.444444	1.03704	-1.83333	-0.833333	0.777778	0.45679
NC13-20076	-2.45e-13	-5	-35	-35	-1.66667	-0.833333	0.888889	-5	10	5.1e-14	1.88889	2.2963	0.166667	4.66667	0.555556	1.58025
NC13-20218	-2.46e-13	-17.5	-50	-45	-1.66667	-0.666667	0.666667	-24.6056	-10	5.03e-14	-1.33333	-1.59259	-1	2.66667	-2.77778	-1.90123
NC13-20631	-2.5	-15	-37.5	-42.5	-1.66667	-0.833333	0.222222	-5	-12.5	5e-14	-0.777778	-0.703704	2.33333	-0.666667	-3.18519	-1.55556
NC13-20773	-2.45e-13	25	-2.5	-15	-1.66667	0.333333	2.33333	-15	-7.5	5.05e-14	1.44444	-0.62963	-1.16667	-0.666667	-1.77778	-0.320988
NC13-21321	-2.45e-13	5	-20	-7.5	1	-2.48869e-12	0.777778	25	-7.5	5.04e-14	-0.481481	2.48148	2.5	-0.833333	0.888889	0.962963
NC13-21338	-2.5	-15	-27.5	-25	4.16667	-0.5	2.22222	-25	-10	5.12e-14	0.888889	1.07407	-1	-0.833333	-0.833333	0.376543
NC13-22726	-2.46e-13	-15	-47.5	-32.5	-1.66667	1.33333	0.555556	-27.5	-2.5	5.07e-14	-0.666667	-0.62963	-2.66667	-0.666667	-2.11111	-1.1358
NC97BGTAB9	-2.45e-13	-12.5	-20	-27.5	-1.66667	3.66667	2.33333	-2.83e-13	2.5	5	-0.777778	-1.59259	1.66667	3.16667	-2.72222	-1.69753
Oglethorpe	-2.46e-13	-15	-52.5	-37.5	-1.66667	4.33333	0.777778	-15	2.5	5.08e-14	-0.666667	-0.37037	-0.166667	-1	-2.44444	-1.16049
Pioneer_2580_CG	-2.45e-13	30	2.5	-30	-1.66667	-0.5	0.222222	50	-12.5	5	2.37037	4.85185	30.5	27.1667	-0.555556	2.22222
Pioneer_2684_CG	-2.45e-13	-5.50502e-13	-20	5	23.3333	0.833333	3.11111	35	27.5	5.09e-14	0.518519	3.03704	1.5	6.5	-0.222222	1.11111
Pioneer_26R24_CG	7.5	-10	2.5	5	13.3333	3.33333	1.11111	15	-2.5	2.5	4.66667	4.92593	0.166667	4.33333	3.77778	4.45679
Pioneer_26R31_CG	-2.5	5	-2.5	20	28.3333	0.5	1.33333	55	12.5	2.5	1	5.40741	5.66667	4.66667	3.61111	3.33951
Pioneer_26R46_CG	-2.5	-5.50473e-13	2.5	-17.5	2.66667	2.5	2.77778	35	17.5	5.17e-14	0.555556	3.2963	9.83333	2.66667	-0.166667	1.2284
Pioneer_26R61_JJ	-2.45e-13	25	-12.5	12.6927	37.5	39.1667	2	-4.60557	-7.5	5.09e-14	2	5.18519	0.666667	-2.01e-13	1.72222	2.96914
Rosen	17.5	-5.49855e-13	-2.5	12.5	40	13	3.33333	35	17.5	2.5	1.11111	3.25926	-0.666667	-0.5	-0.111111	1.41975
SCAR99175B1	-2.45e-13	-7.5	-20	-27.5	-0.833333	-0.666667	1.11111	-10	-2.5	5.05e-14	0.666667	4.33333	5.5	-0.5	1.66667	2.22222
SCLA1102G1	-2.45e-13	-12.5	-7.5	-10	18.5	19.1667	0.555556	-10	-7.5	5.05e-14	-1.03704	-1.03704	-2.66667	0.833333	-2.59259	-1.55556
SCLA1110R1	-2.5	-10	-32.5	-27.5	-1.66667	0.166667	1.33333	-25	-7.5	10	-0.944444	-1.14815	-2.5	-1.16667	-2.77778	-1.62346
SCLA99049D-E1-J1	-2.45e-13	-17.5	-22.5	-30	-1.66667	1.16667	0.444444	-25	-5	2.5	-0.592593	1.03704	4.66667	-1	-1.55556	-0.37037
SCTX98-20-J10	-2.5	15	-32.5	20	15	34.1667	0.222222	-25	-12.5	5.03e-14	-1.18519	-1.2963	-0.333333	-0.166667	-3.59259	-2.02469
SCW010025G1	2.5	2.5	-10	-30	-1.66667	0.333333	1	10	-2.5	5.05e-14	6.84e-13	2.62963	2.33333	0.166667	1.05556	1.2284
SCW010025K1	2.5	-7.5	-15	-20	2.83333	3.33333	1.44444	5	-2.5	2.5	0.37037	-0.222222	-1	-1	-2.44444	-0.765432
SCW990013A1	-5	-5	-20	-32.5	7.5	25.8333	1.55556	-27.5	-10	5.03e-14	-0.111111	-0.481481	-1.16667	-2.01e-13	-2.44444	-1.01235
Severn	2.5	5	1.53773e-12	15	21.6667	0.833333	2	50	27.5	5.05e-14	4.44444	6.40741	28.8333	0.166667	2.66667	4.50617
SH555	-0.853875	-17.5	-45	-35	-1.66667	32.5	-0.222222	-27.5	-12.5	-0.674369	-0.555556	-1.37037	-2.83333	-1.16667	-1.66667	-1.19753
SS8641_JJ	-2.5	-20	-45	-40	-1.66667	9.5	-0.555556	-22.5	-12.5	5.03e-14	-0.814815	-1.40741	-2.5	-0.833333	-1.98148	-1.40123
Tribute_CG	7.5	35	-7.5	12.5	13.3333	8.66667	0.222222	10	2.5	5.04e-14	-1.33333	-1.40741	0.5	-0.166667	-3.55556	-2.09877
TX12D4625	-2.45e-13	-15	-30	-40	-1.66667	27.5	1.55556	-27.5	-12.5	5.02e-14	-0.666667	-0.481481	0.666667	-0.833333	-0.888889	-0.679012
TX12D4700	-2.45e-13	-20	-27.5	-25	-0.833333	32.5	-0.444444	20	5	5e-14	1.66667	3.14815	-2.66667	-0.833333	2.61111	2.47531
TX12D4768	5	-7.5	-41.25	-41.25	-1.66667	25.8333	0.333333	-25	-5	5.01e-14	-1.01852	-0.962963	-1	-0.666667	-2.47222	-1.48457
TX12D4845	7.5	-15	-40	-32.5	-1.5	3.66667	0.222222	-27.5	-2.5	2.5	-1.18519	-1.59259	-1.8e-12	-1.16667	-3.88889	-2.22222
TX13D5129	-2.46e-13	-7.5	-27.5	-17.5	2.66667	5.83333	0.555556	5	2.5	5.05e-14	0.555556	0.925926	-1.8e-12	-1	-2.55556	-0.358025
TX13D5137	2.5	-2.5	-2.5	-32.5	-1.66667	25	0.666667	-10	7.5	2.5	-1.33333	-1.59259	-2.83333	-1.16667	-3.88889	-2.2716
TX13D5237	2.5	2.5	-42.5	-25	-1.66667	4.66667	0.222222	-2.84e-13	17.5	5.06e-14	-0.037037	1.18519	-0.833333	-0.833333	0.037037	0.395062
TX13D5252	-2.46e-13	-7.5	-22.5	-35	-1.66667	-0.666667	1.85185	-10	22.5	2.5	0.222222	5.40741	-0.166667	-2.01e-13	-1.5	1.37654
TX14D8086	-2.5	5	-5	-15	14.1667	1.83333	0.888889	-10	12.5	5.07e-14	-1.33333	-1.40741	-1.66667	-0.833333	-3.88889	-2.20988
TX14D8234	-2.46e-13	-15	-32.5	-30	-1.66667	-0.666667	0.222222	-10	-12.5	5.07e-14	-1.03704	-0.666667	17.1667	7.33333	-3.66667	-1.79012
TX14D8301	2.5	-15	-27.5	-37.5	-1.5	5.16667	2.11111	30	-10	2.5	2.11111	1.74074	-1.8e-12	8.83333	0.222222	1.35802
TX14D8504	-2.46e-13	-5.49069e-13	-40	-40	-1.66667	-0.833333	1.55556	-10	-2.5	5.08e-14	-0.555556	-1.59259	-0.166667	-1	-1.44444	-1.19753
USG_3120	7.5	-17.5	-40	-27.5	-0.416667	-0.333333	0.555556	-25	-10	5.07e-14	-1.11111	-1.59259	-2.83333	-0.833333	-3.07407	-1.92593
USG_3209_PM	-2.5	-20	-30	-25	-1.5	-0.333333	2.11111	-2.84e-13	22.5	5.08e-14	-0.444444	2.62963	38	-0.666667	1.33333	1.17284
USG_3555_JJ	-0.833333	-17.5	-45.8333	-32.5	-1.66667	0.833333	0.814815	-10	22.5	3.33333	-0.62963	2.26337	1.5	-1	1.45267	1.57888
USG3120	2.5	-10	-42.5	-20	7.5	0.166667	1.33333	-27.5	-10	2.5	-0.259259	-0.296296	-1.83333	-1	-1.44444	-0.666667
VA_90	-2.5	40	10.7373	2.69266	5	4.33333	1.44444	25	-7.5	2.5	3.48148	4.67237	12.1667	0.666667	1.36111	3.46568
VA00W-38	-2.5	-5	-45	-35	-1.66667	1.16667	0.666667	20	-9.91359e-14	5.05e-14	0.814815	2.62963	-0.833333	1.83333	1	1.48148
VA01W713	-2.46e-13	-10	-17.5	-12.5	-1.66667	-0.833333	1.11111	-5	-9.90874e-14	5.06e-14	-1.11111	-0.481481	7.33333	-1	-1.77778	-1.12346
VA05W-151	-2.46e-13	-5.46519e-13	-7.5	7.5	38.3333	0.166667	0.555556	45.3944	-7.5	5.07e-14	-0.962963	-0.37037	-0.666667	-0.666667	-1.44444	-0.925926
VA07MAS4-7417-1-3-3	2.5	-7.5	-30	-12.5	-0.833333	2.66667	1.11111	-27.5	-7.5	4.99e-14	-1.25926	0.814815	-2.66667	-0.666667	-0.277778	-0.240741
VA12W-72	-2.5	5	-57.5	-35	-1.66667	-0.833333	-0.111111	-25	-7.5	5	-1.11111	-1.59259	-1.5	-0.833333	-2.37037	-1.69136
VA12W-97	2.5	-12.5	-47.5	-35	-1.66667	-0.166667	1.9e-13	-25	17.5	4.99e-14	-0.037037	-0.814815	0.833333	-0.666667	-0.888889	-0.580247
VA13W-124	2.5	-17.5	-50	-42.5	-1.66667	19.3333	1.11111	-25	-12.5	4.97e-14	-1.11111	-0.222222	-1.66667	-0.333333	-2.55556	-1.2963
VA13W-177	2.5	-10	-35	-32.5	-1.66667	9.16667	2	30	-2.5	5	-1.25926	-1.40741	-1.66667	-0.166667	-3.33333	-2
Wakeland_CG	-2.46e-13	-5.48006e-13	-27.5	7.5	5.83333	30.8333	1.55556	45	12.5	4.97e-14	2.81481	4.25926	60.5	2.5	0.444444	2.50617
W = Williamson, P = Plains, 19 = 2019, 21 = 2021, 22 = 2022, 23 = 2023, 24 = 2024, G = Greenhouse, LR = leaf rust, YR = stripe rust, CE = combined environment, R1 = date one of data collection for the 2022 leaf rust seedling greenhouse study, R2 = date two of data collection for the 2022 leaf rust seedling greenhouse study.
