# Supplementary material for: Discovering leaf and stripe rust resistance in soft red winter wheat through genome‐wide association studies
Source: Plant Genome. 2025 Jun 11;18(2):e70055. doi: 10.1002/tpg2.70055 (PMC12152529; doi:10.1002/tpg2.70055)
Supplement: Supplementary file 4 — Supplemental Table S4. Linkage disequilibrium values for chromosomes, genomes, and the whole genome of the soft wheat association mapping panel. [file TPG2-18-e70055-s002.xlsx]

## Sheet: Supplemental Table S4
Supplemental Table S4. Linkage disequilibrium values for chromosomes, genomes, and the whole genome of the soft wheat association mapping panel.
	Genome/Chromosome	r2	bp
	1A	0.324673	196832
	1B	0.303038	233417
	1D	0.303029	775426
	2A	1.14553	82
	2B	0.297806	6202754
	2D	1.02597	205
	3A	0.324671	171680
	3B	0.316201	205415
	3D	0.326425	72
	4A	0.320216	95715
	4B	0.324675	365615
	4D	0.282757	78
	5A	0.324663	282568
	5B	0.329545	821546
	5D	0.327845	2705
	6A	0.32466	208594
	6B	0.312471	227403
	6D	0.284228	55
	7A	0.316195	254240
	7B	0.329525	568959
	7D	0.314029	254
	A	0.324673	173791
	B	0.329544	567566
	D	0.329542	98192
	Whole genome	0.329544	339005
	r2: LD decay critical values. bp = base pairs.
