# Supplementary material for: Discovering leaf and stripe rust resistance in soft red winter wheat through genome‐wide association studies
Source: Plant Genome. 2025 Jun 11;18(2):e70055. doi: 10.1002/tpg2.70055 (PMC12152529; doi:10.1002/tpg2.70055)
Supplement: Supplementary file 5 — Supplemental Table S5. Results from Fisher's least significant difference (LSD) test for leaf rust and stripe rust disease severity and infection types across environments for the soft wheat association mapping panel. [file TPG2-18-e70055-s011.xlsx]

## Sheet: Supplemental Table S5
Supplemental Table S5. Results from Fisher's least significant difference (LSD) test for leaf rust and stripe rust disease severity and infection types across environments for the soft wheat association mapping panel.
Plains 2019 leaf rust				Plains 2021 leaf rust					Plains 2021 stripe rust				Williamson 2021 leaf rust				Williamson 2021 stripe rust				Plains 2022 stripe rust				Williamson 2022 stripe rust				Greenhouse 2022 leaf rust repetition 1					Greenhouse 2022 leaf rust repetition 2					Plains 2023 leaf rust				Plains 2023 stripe rust				Williamson 2023 leaf rust
Genotype	LR	groups		Genotype	LR	groups			Genotype	YR	groups		Genotype	LR	groups		Genotype	YR	groups		Genotype	YR	groups		Genotype	YR	groups		Genotype	LR	groups			Genotype	LR	groups			Genotype	LR	groups		Genotype	YR	groups		Genotype	LR	groups
AR06017-6-2	90	a		AGS_2060	80	a			Coker_65-20	65	a		Coker_65-20	40	a		GA10127-18E26	35	a		Clemson_201	80	a		NC08-23383	85	a		Pioneer_26R24_CG	6	a			Coker_65-20	8	a			Delta_King_GR9108	71.6667	a		NC08-23323	53.3333	a		Pioneer_2580_CG	28.3333	a
ARS07-0912	90	a		GA081018-15LE14	60	ab			Ernie_CS	65	a		Massey_CG	30	ab		GA061471-15LE38	25	ab		Coker_797_JJ	75	ab		Coker_65-20	80	ab		Severn	5.77778	ab			LA03118E117	8	a			MAGNOLIA	65	ab		NC08-23089	50	ab		AR06017-6-2	15.3333	b
Coker_65-20	90	a		AGS_2026	55	abc			VA_90	60	ab		FL14P368-LA09128UC-41	20	bc		Rosen	22.5	bc		Coker_762	70	abc		Coker_797_JJ	80	ab		INW0304	5.55556	abc			Severn	8	a			Massey_CG	65	ab		SS520	48.3333	abc		LA02015E42	13.6667	bc
Ernie_CS	90	a		Delta_King_GR9108	55	abc			Tribute_CG	55	abc		Dyna-Gro Blanton (16E39)	10	cd		GA131246LDH-18E35	17.5	bcd		Coker_9663_Syn	70	abc		NC08-23324	77.5	abc		VA_90	4.81481	abcd			FL14P359-LA09161C-7	7.88889	ab			Wakeland_CG	63.3333	ab		AR07076-20-1	45	abcd		MAGNOLIA	10	cd
Massey_CG	90	a		USG_3555_JJ	53.3333	abcd			FL_302_JJ	50	abcd		KY02C-1121-11	10	cd		AR07076-20-1	15	bcde		Coker_9766	70	abc		SS520	77.5	abc		AGS_2026	4.77778	abcd			FL14P368-LA09128UC-41	7.77778	abc			ARS07-0912	53.3333	bc		Rosen	41.6667	abcde		TX14D8301	10	cd
Pioneer_26R31_CG	90	a		FL_302_JJ	50	bcde			LA03200E-2	50	abcd		SCLA1110R1	10	cd		GA15VDH-FHB-MAS23-18LE43F	15	bcde		FG95195	70	abc		NC07-24445	75	abcd		AR00343-5-1	4.44444	abcde			AR07114-3-4	7.77778	abc			LA03118E117	48.3333	cd		VA05W-151	40	bcde		TX14D8234	8.5	cde
AGS_2485	85	ab		AR07047-13-2	45	bcdef			Massey_CG	50	abcd		10268-17LE16	5	d		LA02015E201	15	bcde		NC08-23323	70	abc		Pioneer_26R31_CG	75	abcd		Coker_797_JJ	4.33333	abcdef			AR07090-1-4	7.7037	abc			AR910	41.6667	cde		Pioneer_26R61_JJ	39.1667	bcde		GA081018-15LE14	7.83333	def
IL00-8641	85	ab		AR07117-12-1	45	bcdef			Pioneer_2580_CG	50	abcd		AGS_2060	5	d		NC11-21899	15	bcde		NC10080-122	70	abc		SCTX98-20-J10	75	abcd		Coker_9553	4.33333	abcdef			Ernie_CS	7.66667	abc			FL14P368-LA09128UC-41	41.6667	cde		FL14P359-LA09161C-7	36.6667	cdef		Pioneer_2684_CG	7.66667	defg
Pioneer_2580_CG	85	ab		LA03200E-2	45	bcdef			AGS_2485	45	abcde		AR04016-4	5	d		AGS 3015 (16E55)	12.5	cdef		AR06017-6-2	67.5	abcd		Coker_9766	70	abcde		GA05450-15LE41	4.25926	abcdefg			Keiser	7.66667	abc			USG_3209_PM	40.8333	def		Clemson_201	36.6667	cdef		AR07117-12-1	7.5	defgh
Severn	85	ab		Coker_9663_Syn	40	bcdefg			FL14P359-LA09161C-7	45	abcde		GA071227-15LE7	5	d		AGS_2060	12.5	cdef		Baldwin	65	abcde		Coker_9835_PM	70	abcde		Wakeland_CG	4.14815	abcdefgh			SS520	7.63889	abc			Pioneer_2580_CG	33.3333	efg		GA00067-8E35	33.3333	defg		GA001169-7E15	6.83333	defghi
LA03118E117	80	abc		Hunter	40	bcdefg			GA05450-15LE41	45	abcde		GA07192-14E9	5	d		Coker_65-20	12.5	cdef		GA021338-9E4	65	abcde		Ernie_CS	70	abcde		AR06024-7-2	4.11111	abcdefghi			AR07117-12-1	7.44444	abcd			AR01163-3-1	33.3333	efg		LA97113UC-124	30.8333	efgh		Coker_9553	6.83333	defghi
MAGNOLIA	80	abc		IL96-6472	40	bcdefg			NC13-20773	45	abcde		LA08095D-4	5	d		FL14P375-LW08089D-P2	12.5	cdef		GA081515-G1-G2	65	abcde		LA08125D-20	70	abcde		Keiser	4.11111	abcdefghi			GA05450-15LE41	7.33333	abcde			AR07114-3-4	32.5	efg		AGS_CL7	30	efghi		NC13-20076	5.83333	defghij
VA05W-151	80	abcd		Pioneer_2684_CG	40	bcdefg			Pioneer_26R61_JJ	45	abcde		NC08-23383	5	d		GA051207-14E53(13ESc11)	12.5	cdef		Gore_JJ	65	abcde		Pioneer_26R61_JJ	70	abcdef		LA03118E117	4	abcdefghij			Clemson_201	7.2963	abcde			Severn	31.6667	efgh		Pioneer_26R31_CG	30	efghi		Pioneer_26R31_CG	5.83333	defghij
Wakeland_CG	80	abcd		Severn	40	bcdefg			AGS_2060	40	bcdef		NC97BGTAB9	5	d		LA09122UB-43	12.5	cdef		LA02024E12	65	abcde		Severn	70	abcdef		AR07114-3-4	3.88889	abcdefghijk			IL00-8641	7.22222	abcdef			NC08-23090	29.1667	fghi		LA08125D-20	25	fghij		USG_3555_JJ	5.72222	defghijk
SS520	77.1678	abcd		MD00W16-07-3	37.5	bcdefgh			ARS07-0912	40	bcdef		Pioneer_2580_CG	5	d		Pioneer_26R24_CG	12.5	cdef		LA03217D-P2	65	abcde		Coker_762	67.5	abcdef		Madison_CS	3.7037	bcdefghijkl			LA03012E-27	7.14815	abcdefg			USG_3555_JJ	28.1111	ghij		Pioneer_2684_CG	25	fghij		NC11-23321	5.5	defghijkl
AR07114-3-4	75	abcd		Hilliard	37.0833	bcdefghi			LA02024E12	40	bcdef		VA12W-72	5	d		Tribute_CG	12.5	cdef		Massey_CG	65	abcde		Rosen	67.5	abcdef		MD00W16-07-3	3.7037	bcdefghijkl			Jaypee_CS	7	abcdefgh			MD00W16-07-3	25.8333	ghijk		Severn	23.3333	ghijk		Pioneer_26R24_CG	5.5	defghijkl
Coker_9553	75	abcd		AR01163-3-1	35	bcdefghij			LA03118E117	40	bcdef		VA13W-177	5	d		TX12D4845	12.5	cdef		MD99W64-05-11	65	abcde		Tribute_CG	67.5	abcdef		Pioneer_2580_CG	3.7037	bcdefghijkl			MAGNOLIA	7	abcdefgh			AR07117-12-1	25	ghijk		NC11-23321	21.6667	ghijkl		Clemson_201	5.33333	defghijklm
Coker_797_JJ	70	bcde		AR04016-4	35	bcdefghij			LA03155D-P13	40	bcdef		USG_3555_JJ	3.33333	d		USG_3120	12.5	cdef		NC06BGTAG12	65	abcde		FG95195	65	abcdef		SS520	3.66667	bcdefghijklm			Pioneer_26R31_CG	7	abcdefgh			AR06024-7-2	23.3333	ghijkl		Coker_762	20.8333	hijklm		LA04041D-10	5.33333	defghijklm
FL_302_JJ	70	bcde		GA081018-15LE13	35	bcdefghij			LA03200E-23	40	bcdef		AGS 3040 (14E53)	2.5	d		15VDH-FHB-MAS23-18LE45F	10	defg		Pioneer_2580_CG	65	abcde		VA_90	65	abcdef		NC10080-134CL	3.55556	cdefghijklmn			TX13D5252	7	abcdefgh			AR06017-6-2	22.5	ghijklm		SCLA1102G1	20.1667	hijklmn		Jaypee_CS	5	defghijklmn
FL02036C-K6	70	bcde		IL05-4236	35	bcdefghij			NC08-23324	40	bcdef		AGS_2020	2.5	d		AGS_2485	10	defg		Pioneer_26R24_CG	65	abcde		Coker_9663_Syn	62.5	abcdefg		AR04119-3	3.48148	cdefghijklmno			LA08265C-50	6.88889	abcdefghi			KY02C-1121-11	22.5	ghijklm		NC06BGTAG12	20.1667	hijklmn		VA03W-211	4.66667	efghijklmn
GA-00034-7A17	70	bcde		INW0304	35	bcdefghij			VA03W-211	40	bcdef		AGS_2485	2.5	d		ARS07-0404	10	defg		Pioneer_26R46_CG	65	abcde		MD99W64-05-11	62.5	abcdefg		AGS_2485	3.46296	cdefghijklmno			GA081018-15LE14	6.88889	abcdefghi			LA02015E42	21.8333	ghijklmn		Coker_9663_Syn	18.3333	ijklmno		AGS_2060	4.5	efghijklmn
Hunter	70	bcde		Massey_CG	35	bcdefghij			AR07076-20-1	35	cdefg		AR06024-7-2	2.5	d		ARS07-1208	10	defg		SS520	63.75	abcdef		VA05W-151	62.5	abcdefg		TX14D8301	3.44444	cdefghijklmnop			AR06017-6-2	6.77778	abcdefghij			Coker_9553	20	hijklmno		Coker_9835_PM	18.3333	ijklmno		Hilliard	4.5	efghijklmn
IL05-4236	70	bcde		TX13D5252	35	bcdefghij			LA02015E42	35	cdefg		AR07124-1-4	2.5	d		LA03155D-P13	10	defg		AGS_2000_JJ	62.5	abcdef		Wakeland_CG	62.5	abcdefg		ARS07-0912	3.33333	defghijklmnopq			FL01108C-K2	6.77778	abcdefghij			TX14D8234	20	hijklmno		NC08-23324	17.8333	jklmnop		KY02C-1121-11	4.5	efghijklmn
Pioneer_2684_CG	70	bcde		USG_3209_PM	35	bcdefghij			MD99W64-05-11	35	cdefg		ARLA07058C-4-4	2.5	d		LA03200E-23	10	defg		AR07119-1-4	62.5	abcdef		AGS_2485	60	bcdefgh		Delta_King_GR9108	3.33333	defghijklmnopq			LA09224C-28	6.77778	abcdefghij			GA05450-15LE41	17.5	ijklmnop		NC08-23383	16.6667	jklmnopq		GA011493-8E18	4.33333	efghijklmn
Pioneer_26R46_CG	70	bcde		LA08125D-20	32.5	cdefghijk			NC07-24445	35	cdefg		Baldwin	2.5	d		LA08125D-20	10	defg		LA754	62.5	abcdef		LA09224C-28	60	bcdefgh		FL14P368-LA09128UC-41	3.33333	defghijklmnopq			Pioneer_26R61_JJ	6.77778	abcdefghij			IL00-8641	16.6667	jklmnopq		SCTX98-20-J10	16.6667	jklmnopq		NC97BGTAB9	4.33333	efghijklmn
Rosen	70	bcde		AR07076-20-1	30	cdefghijkl			NC08-23323	35	cdefg		Coker_9766	2.5	d		Massey_CG	10	defg		Madison_CS	62.5	abcdef		NC08-23323	60	bcdefgh		Pioneer_26R61_JJ	3.33333	defghijklmnopq			VA_90	6.77778	abcdefghij			Jamestown	15.8333	klmnopqr		LA03118E117	16.6667	jklmnopq		Pioneer_26R46_CG	3.83333	efghijklmn
FL14P359-LA09161C-7	65	cdef		LA03118E117	30	cdefghijkl			NC08-23383	35	cdefg		Dyna-Gro Rutledge (16LE18)	2.5	d		TX12D4768	10	defg		NC08-23324	62.5	abcdef		Pioneer_2684_CG	60	bcdefgh		LA09224C-28	3.22222	defghijklmnopqr			Pioneer_26R24_CG	6.51852	abcdefghijk			NC10080-122	15.8333	klmnopqr		TX14D8086	15.8333	jklmnopqr		NC12-22844	3.83333	efghijklmn
GA001169-7E15	65	cdef		LA03148E12	30	cdefghijkl			SCTX98-20-J10	35	cdefg		FL02006C-K1	2.5	d		11656-17E11	7.5	defg		Severn	62.5	abcdef		Pioneer_26R24_CG	60	bcdefgh		NC13-20076	3.22222	defghijklmnopqr			AGS_2485	6.44444	abcdefghijkl			VA_90	15	klmnopqrs		ARS05-0241	15	jklmnopqrs		NC13-20218	3.83333	efghijklmn
Jamestown	65	cdef		LA03200E-23	30	cdefghijkl			AR06017-6-2	30	defgh		GA001169-7E15	2.5	d		AGS2038	7.5	defg		AGS_2485	60	abcdefg		FL14P359-LA09161C-7	57.5	bcdefghi		NC10080-139CL	3.22222	defghijklmnopqr			FL02036C-K6	6.44444	abcdefghijkl			Pioneer_26R46_CG	12.6667	lmnopqrst		LA754	15	jklmnopqrs		FL14P368-LA09128UC-41	3.66667	efghijklmn
LA02015E42	65	cdef		McNair_701	30	cdefghijkl			Coker_9663_Syn	30	defgh		GA03564-9EE42	2.5	d		AR00343-5-1	7.5	defg		AR01163-3-1	60	abcdefg		AGS_2000_JJ	55	cdefghij		GA071227-15LE7	3.14815	defghijklmnopqrs			MD00W16-07-3	6.44444	abcdefghijkl			FL14P375-LW08089D-P2	12.1667	lmnopqrstu		Pioneer_26R24_CG	15	jklmnopqrs		GA991227-6A33	3.66667	efghijklmn
LA09224C-28	65	cdef		Pioneer_26R46_CG	30	cdefghijkl			FL14P368-LA09128UC-41	30	defgh		GA05450-15LE41	2.5	d		ARLA07058C-4-4	7.5	defg		AR07076-20-1	60	abcdefg		LA03118E117	55	cdefghij		LA08041D-42	3.11111	defghijklmnopqrs			Pioneer_2580_CG	6.44444	abcdefghijkl			AR99015-3-3	11	mnopqrstuv		Tribute_CG	15	jklmnopqrs		Wakeland_CG	3.66667	efghijklmn
MD00W16-07-3	65	cdef		Rosen	30	cdefghijkl			AR06024-7-2	27.5	defghi		GA071630-12LE9	2.5	d		ARS05-0241	7.5	defg		ARS07-0912	60	abcdefg		MD00W16-07-3	55	cdefghij		LA02015E201	3.03704	defghijklmnopqrst			Coker_797_JJ	6.40741	abcdefghijklm			Keiser	10.8333	mnopqrstuv		LA09013UB-3	14.1667	jklmnopqrst		GA05450-15LE41	3.66667	efghijklmn
TX14D8301	65	cdef		TX13D5237	30	cdefghijkl			AR910	25	efghij		GA081018-15LE13	2.5	d		ARS05-0401	7.5	defg		Coker_9835_PM	60	abcdefg		NC06BGTAG12	55	cdefghij		Coker_65-20	3	defghijklmnopqrstu			AR01156-2-1	6.40741	abcdefghijklm			VA01W713	10.1667	nopqrstuv		LA03012E-27	14.1667	jklmnopqrst		LA09013UB-3	3.66667	efghijklmn
VA13W-177	65	cdef		VA12W-97	30	cdefghijkl			ARS07-1208	25	efghij		GA081018-15LE14	2.5	d		ARS09-776	7.5	defg		FL14P359-LA09161C-7	60	abcdefg		FL_302_JJ	52.5	defghijk		Ernie_CS	3	defghijklmnopqrstu			GA081018-15LE13	6.37037	abcdefghijklm			Clemson_201	10	nopqrstuv		GA021338-9E4	13.3333	jklmnopqrstu		NC13-21085	3.66667	efghijklmn
AR01156-2-1	60	defg		GA01063-1-3-6-2-G2	27.5	defghijklm			Delta_King_GR9108	25	efghij		GA08510-15E9	2.5	d		GA051336-B-B-1	7.5	defg		IL05-4236	60	abcdefg		GA01063-1-3-6-2-G2	52.5	defghijk		LA02024E7	3	defghijklmnopqrstu			LA02015E42	6.22222	abcdefghijklmn			AR04016-4	10	nopqrstuv		LA0110D-150	11.6667	klmnopqrstuv		NC10080-122	3.5	efghijklmn
FL14P365-LA09205C-8	60	defg		LA07040D-P01	27.5	defghijklm			GA021338-9E4	25	efghij		GA131246LDH-18E35	2.5	d		GA061157-15LE39	7.5	defg		IL96-6472	60	abcdefg		LA0110D-150	52.5	defghijk		MD99W64-05-11	3	defghijklmnopqrstu			LA03217D-P2	6.22222	abcdefghijklmn			GA971127	9.33333	opqrstuv		LA03224E-39	11.3333	lmnopqrstuv		NC11-5-16-21	3.16667	fghijklmn
Madison_CS	60	defg		TX14D8004	27.5	defghijklm			GA081018-15LE13	25	efghij		Gore_JJ	2.5	d		GA071628-G3-G1-G4-G1	7.5	defg		LA03118E117	60	abcdefg		AR04119-3	50	efghijkl		TX12D4700	3	defghijklmnopqrstu			LA03200E-23	6.11111	abcdefghijklmno			GA10041-15E59	9.16667	opqrstuv		GA071694-G5-G5-G1	10.8333	lmnopqrstuv		10268-17LE16	3	fghijklmn
NC10080-122	60	defg		AR01156-2-1	25	efghijklmn			GA081018-15LE14	25	efghij		IL05-4236	2.5	d		GA222-22-5	7.5	defg		LA03200E-23	60	abcdefg		GA001142-9E23	50	efghijkl		NC10080-122	2.96296	defghijklmnopqrstuv			ARS07-0912	6.11111	abcdefghijklmno			GA991227-6A33	8.66667	opqrstuv		LA02024E12	10.5	lmnopqrstuv		FL14P364-LA09198C-32	3	fghijklmn
NC13-21321	60	defg		AR06024-7-2	25	efghijklmn			IL05-4236	25	efghij		Jamestown	2.5	d		IL96-6472	7.5	defg		LA97113UC-124	60	abcdefg		GA021338-9E4	50	efghijkl		AR07090-1-4	2.88889	defghijklmnopqrstuvw			AR00343-5-1	5.96296	abcdefghijklmnop			IL05-4236	8.5	opqrstuv		ARS09-776	10.1667	lmnopqrstuv		Keiser	3	fghijklmn
VA_90	60	defg		NC11-22289	25	efghijklmn			IL96-6472	25	efghij		LA02015E201	2.5	d		Jamestown	7.5	defg		NC08-23090	60	abcdefg		LA97113UC-124	50	efghijklm		GA-00034-7A17	2.88889	defghijklmnopqrstuvw			SCAR99175B1	5.92593	abcdefghijklmnopq			Pioneer_26R31_CG	8.5	opqrstuv		FG95195	10	lmnopqrstuv		VA00W-38	3	fghijklmn
AR06050-7-2	55	efgh		Pioneer_26R31_CG	25	efghijklmn			LA03148E12	25	efghij		LA02015E42	2.5	d		KY02C-1121-11	7.5	defg		NC08-23383	60	abcdefg		Massey_CG	50	efghijklm		MAGNOLIA	2.88889	defghijklmnopqrstuvw			AGS_2026	5.88889	abcdefghijklmnopq			SCAR99175B1	8.33333	opqrstuv		GA01063-1-3-6-2-G2	9.33333	mnopqrstuv		GA081018-15LE13	2.83333	fghijklmn
AR07090-1-4	55	efgh		TX14D8086	25	efghijklmn			LA09224C-28	25	efghij		LA08265C-50	2.5	d		LA02024E12	7.5	defg		NC13-20773	60	abcdefg		NC10080-139CL	50	efghijklm		AR06017-6-2	2.77778	defghijklmnopqrstuvwx			FL14P365-LA09205C-8	5.88889	abcdefghijklmnopq			LA09264C-P2	7.66667	pqrstuv		SCW990013A1	9.16667	mnopqrstuv		LA09050C-P4	2.83333	fghijklmn
AR07117-12-1	55	efgh		Wakeland_CG	25	efghijklmn			McNair_701	25	efghij		LA09264C-P2	2.5	d		LA03118E117	7.5	defg		NC13-21085	60	abcdefg		AR07047-13-2	47.5	efghijklm		FL14P359-LA09161C-7	2.77778	defghijklmnopqrstuvwx			ARS09-776	5.88889	abcdefghijklmnopq			SCLA99049D-E1-J1	7.5	pqrstuv		Coker_65-20	9.16667	mnopqrstuv		IL05-4236	2.83333	fghijklmn
FL14P364-LA09198C-32	55	efgh		AR07090-1-4	22.5	fghijklmn			NC13-21321	25	efghij		MD00W16-07-3	2.5	d		LA03200E-2	7.5	defg		Pioneer_26R31_CG	60	abcdefg		LA02024E12	47.5	efghijklm		LA754	2.77778	defghijklmnopqrstuvwx			Wakeland_CG	5.85185	abcdefghijklmnopq			GA051207-14E53(13ESc11)	7	pqrstuv		GA222-22-5	9.16667	mnopqrstuv		LA08265C-50	2.66667	fghijklmn
GA071694-G5-G5-G1	55	efgh		Coker_9766	22.5	fghijklmn			Pioneer_26R31_CG	25	efghij		NC08-23090	2.5	d		LA03217D-P2	7.5	defg		Rosen	60	abcdefg		NC08-23090	47.5	efghijklm		Jaypee_CS	2.77778	defghijklmnopqrstuvwx			AR01163-3-1	5.81481	abcdefghijklmnopq			GA081018-15LE13	7	pqrstuv		USG3120	9.16667	mnopqrstuv		GA06283-15LE25	2.5	ghijklmn
McNair_701	55	efgh		IL00-8641	22.5	fghijklmn			Severn	25	efghij		NC11-23321	2.5	d		LA03217E2	7.5	defg		TX13D5137	60	abcdefg		NC13-21321	47.5	efghijklm		LA97113UC-124	2.77778	defghijklmnopqrstuvwx			LA754	5.77778	abcdefghijklmnopq			LA03200E-2	7	pqrstuv		GA001142-9E24	8.33333	nopqrstuv		AR06050-7-2	2.33333	hijklmn
TX12D4700	55	efgh		LA09011UB-2	22.5	fghijklmn			SS520	25	efghij		NC12-21224	2.5	d		LA08062C-P5	7.5	defg		IL00-8641	57.5	abcdefgh		AGS_CL7	45	fghijklm		NC13-20773	2.77778	defghijklmnopqrstuvwx			Jamestown	5.77778	abcdefghijklmnopq			FL14P364-LA09198C-32	6.83333	pqrstuv		AR01163-3-1	7.5	opqrstuv		GA081515-G1-G2	2.33333	hijklmn
VA00W-38	55	efgh		NC13-20076	22.5	fghijklmn			TX14D8086	25	efghij		Pioneer_26R24_CG	2.5	d		LA08095C-23	7.5	defg		TX14D8086	57.5	abcdefgh		AR07076-20-1	45	fghijklm		FL14P365-LA09205C-8	2.74074	defghijklmnopqrstuvwxy			GA061157-15LE39	5.74074	abcdefghijklmnopq			GA001169-7E15	6.16667	pqrstuv		Wakeland_CG	7.5	opqrstuv		GA08250-15LE46	2.33333	hijklmn
AR99015-3-3	50	fghi		AR06017-6-2	20	fghijklmn			VA12W-72	25	efghij		Pioneer_26R31_CG	2.5	d		LA08265C-50	7.5	defg		AGS_2060	55	bcdefghi		ARS05-0241	45	fghijklm		IL00-8641	2.74074	defghijklmnopqrstuvwxy			LA03217E2	5.74074	abcdefghijklmnopq			Madison_CS	6.16667	pqrstuv		LA01110D-100-6-4	6.66667	opqrstuv		AR04016-4	2.33333	hijklmn
ARS07-1208	50	fghi		AR99015-3-3	20	fghijklmn			AGS_2026	22.5	efghijk		Rosen	2.5	d		LA09013UB-3	7.5	defg		AR04119-3	55	bcdefghi		McNair_701	45	fghijklm		LA02024E12	2.7037	defghijklmnopqrstuvwxyz			AR910	5.62963	abcdefghijklmnopqr			GA021338-9E4	6	pqrstuv		LA03217D-P2	6.66667	opqrstuv		NC10080-134CL	2.33333	hijklmn
GA081018-15LE13	50	fghi		ARS07-0404	20	fghijklmn			ARLA07058C-4-4	22.5	efghijk		SCLA99049D-E1-J1	2.5	d		LA754	7.5	defg		FL_302_JJ	55	bcdefghi		NC12-21224	45	fghijklm		LA03217D-P2	2.66667	defghijklmnopqrstuvwxyzA			Delta_King_GR9108	5.59259	abcdefghijklmnopqrs			Hilliard	5.54167	qrstuv		LA08265C-50	6.66667	opqrstuv		GA071227-15LE7	2.16667	ijklmn
GA081018-15LE14	50	fghi		ARS09-776	20	fghijklmn			NC11-22289	22.5	efghijk		SCW010025K1	2.5	d		NC08-23089	7.5	defg		FL14P364-LA09198C-32	55	bcdefghi		SCLA1102G1	45	fghijklm		LA07128C-91	2.66667	defghijklmnopqrstuvwxyzA			Massey_CG	5.55556	abcdefghijklmnopqrs			Jaypee_CS	5.33333	qrstuv		VA_90	6.66667	opqrstuv		LA07128C-91	2.16667	ijklmn
Keiser	50	fghi		Ernie_CS	20	fghijklmn			SCW010025G1	22.5	efghijk		SS520	2.5	d		NC08-23323	7.5	defg		FL14P375-LW08089D-P2	55	bcdefghi		AR06017-6-2	42.5	fghijklmn		Rosen	2.44444	efghijklmnopqrstuvwxyzAB			Coker_9553	5.51852	abcdefghijklmnopqrst			NC13-21321	5.33333	qrstuv		MD99W64-05-11	6.16667	pqrstuv		AGS_2026	2.16667	ijklmn
LA03200E-23	50	fghi		FL14P368-LA09128UC-41	20	fghijklmn			TX13D5237	22.5	efghijk		TX12D4845	2.5	d		NC10080-122	7.5	defg		GA-00034-7A17	55	bcdefghi		AR99015-3-3	42.5	fghijklmn		USG_3555_JJ	2.35391	efghijklmnopqrstuvwxyzABC			NC10080-139CL	5.37037	bcdefghijklmnopqrstu			AGS_2026	5.33333	qrstuv		ARLA07080C-3-4	5.83333	qrstuv		Madison_CS	2.16667	ijklmn
Pioneer_26R24_CG	50	fghi		GA-00034-7A17	20	fghijklmn			AGS_2000_JJ	20	fghijk		TX13D5137	2.5	d		NC12-20850	7.5	defg		GA001142-9E24	55	bcdefghi		ARS09-776	42.5	fghijklmn		LA08265C-50	2.33333	efghijklmnopqrstuvwxyzABC			LA97113UC-124	5.33333	bcdefghijklmnopqrstuv			NC06BGTAG12	5.33333	qrstuv		IL96-6472	5.83333	qrstuv		AR00343-5-1	2.16667	ijklmn
LA02024E12	47.5	fghij		GA06283-15LE25	20	fghijklmn			AR06050-7-2	20	fghijk		TX13D5252	2.5	d		SCW010025G1	7.5	defg		GA01063-1-3-6-2-G2	55	bcdefghi		Dyna-Gro Blanton (16E39)	42.5	fghijklmn		Pioneer_26R31_CG	2.33333	efghijklmnopqrstuvwxyzABC			GA071598-15LE12	5.22222	cdefghijklmnopqrstuvw			NC13-20631	5.16667	qrstuv		AR04016-4	5.83333	qrstuv		LA03148E12	2.16667	ijklmn
AGS_2026	45	ghij		GA07192-14E9	20	fghijklmn			AR07114-3-4	20	fghijk		TX14D8301	2.5	d		SCW010025K1	7.5	defg		GA222-22-5	55	bcdefghi		LA01110D-100-6-4	42.5	fghijklmn		GA071598-15LE12	2.22222	fghijklmnopqrstuvwxyzABCD			LA03200E-2	5.22222	cdefghijklmnopqrstuvw			SCW010025G1	5.16667	qrstuv		NC13-21338	5.83333	qrstuv		AR910	2	ijklmn
Delta_King_GR9108	45	ghij		GA081174-15E34	20	fghijklmn			Clemson_201	20	fghijk		USG3120	2.5	d		Severn	7.5	defg		LA0110D-150	55	bcdefghi		LA03012E-27	42.5	fghijklmn		LA03200E-2	2.22222	fghijklmnopqrstuvwxyzABCD			INW0304	5.18519	cdefghijklmnopqrstuvw			GA07169-15E3	5	qrstuv		INW0304	5.16667	qrstuv		GA021338-9E4	2	ijklmn
FG95195	45	ghij		GA08250-15LE46	20	fghijklmn			Coker_9553	20	fghijk		VA_90	2.5	d		TX13D5137	7.5	defg		LA01110D-100-6-4	55	bcdefghi		LA03217E2	42.5	fghijklmn		NC13-21338	2.22222	fghijklmnopqrstuvwxyzABCD			GA061082-13E24	5.03704	defghijklmnopqrstuvwx			AR07090-1-4	4.5	rstuv		AGS_2485	5	qrstuv		GA07026-14LE4	2	ijklmn
Jaypee_CS	45	ghij		Jamestown	20	fghijklmn			Coker_9766	20	fghijk		GA021245-9E16	1.25	d		TX13D5237	7.5	defg		LA03012E-27	55	bcdefghi		LA08062C-P5	42.5	fghijklmn		VA00W-38	2.14815	fghijklmnopqrstuvwxyzABCDE			Gore_JJ	5	defghijklmnopqrstuvwxy			GA222-22-5	4.5	rstuv		LA03217E2	5	qrstuv		SCLA1102G1	2	ijklmn
LA0110D-150	45	ghij		TX13D5137	20	fghijklmn			GA07026-14LE4	20	fghijk		Hilliard	0.625	d		TX14D8301	7.5	defg		LA03155D-P13	55	bcdefghi		NC10080-122	42.5	fghijklmn		FL14P375-LW08089D-P2	2.11111	ghijklmnopqrstuvwxyzABCDE			Pioneer_26R46_CG	4.88889	defghijklmnopqrstuvwxyz			NC10080-134CL	4.5	rstuv		Massey_CG	5	qrstuv		Coker_9835_PM	1.83333	ijklmn
LA08125D-20	45	ghij		AR07114-3-4	17.5	ghijklmn			LA03012E-27	20	fghijk		10407-17E8	0	d		USG3120	7.5	defg		SCLA1102G1	55	bcdefghi		VA01W713	42.5	fghijklmn		GA011493-8E18	2.11111	ghijklmnopqrstuvwxyzABCDE			Rosen	4.85185	defghijklmnopqrstuvwxyz			NC97BGTAB9	4.5	rstuv		SCW010025K1	4.5	rstuv		GA051336-B-B-1	1.83333	ijklmn
NC10080-139CL	45	ghij		AR910	17.5	ghijklmn			LA07040D-P01	20	fghijk		11656-17E11	0	d		VA07MAS4-7417-1-3-3	7.5	defg		Tribute_CG	55	bcdefghi		VA07MAS4-7417-1-3-3	42.5	fghijklmn		GA061082-13E24	2.07407	ghijklmnopqrstuvwxyzABCDE			TX12D4700	4.74074	efghijklmnopqrstuvwxyzA			SS520	4.5	rstuv		TX13D5129	4.33333	rstuv		GA061471-15LE38	1.83333	ijklmn
SCW010025G1	45	ghij		GA05450-15LE41	17.5	ghijklmn			LA08095C-23	20	fghijk		15VDH-FHB-MAS23-18LE45F	0	d		VA12W-97	7.5	defg		VA_90	55	bcdefghi		AR07124-1-4	40	ghijklmno		AGS_2020	2.03704	hijklmnopqrstuvwxyzABCDE			GA001169-7E15	4.66667	fghijklmnopqrstuvwxyzAB			TX14D8004	4.5	rstuv		Pioneer_26R46_CG	4.33333	rstuv		GA081174-15E34	1.83333	ijklmn
Tribute_CG	45	ghij		GA991227-6A33	17.5	ghijklmn			LA08095D-4	20	fghijk		15VDH-FHB-MAS27-07-18ADH33F	0	d		VA13W-124	7.5	defg		VA05W-151	55	bcdefghi		ARGA061147-23-6-2	40	ghijklmno		LA03012E-27	2	hijklmnopqrstuvwxyzABCDE			AR99015-3-3	4.62963	fghijklmnopqrstuvwxyzABC			AR01156-2-1	4.33333	rstuv		GA071628-G3-G1-G4-G1	4.16667	rstuv		LA02024E7	1.83333	ijklmn
AR07047-13-2	40	hijk		LA08095C-23	17.5	ghijklmn			MD00W16-07-3	20	fghijk		15VDH-FHB-MAS30-18ESc43F	0	d		VA13W-177	7.5	defg		LA03136E71	53.75	bcdefghij		ARS07-0912	40	ghijklmnop		SCAR99175B1	2	hijklmnopqrstuvwxyzABCDE			Pioneer_2684_CG	4.62963	fghijklmnopqrstuvwxyzABC			Pioneer_2684_CG	4.33333	rstuv		AR06024-7-2	4.16667	rstuv		Massey_CG	1.83333	ijklmn
ARGA061147-23-6-2	40	hijk		TX12D4700	17.5	ghijklmn			NC12-21224	20	fghijk		AGS 3015 (16E55)	0	d		AGS2024	6.25	efg		AR07117-12-1	52.5	bcdefghij		GA071694-G5-G5-G1	40	ghijklmnop		ARGA061147-23-6-2	1.96296	hijklmnopqrstuvwxyzABCDE			VA03W-211	4.59259	ghijklmnopqrstuvwxyzABCD			LA09224C-28	4.33333	rstuv		LA09224C-28	4.16667	rstuv		NC08-23324	1.83333	ijklmn
Clemson_201	40	hijk		AGS_2485	15	ghijklmn			Pioneer_2684_CG	20	fghijk		AGS_2000_JJ	0	d		GA021245-9E16	6.25	efg		LA01139D-86-6-2	52.5	bcdefghij		GA081515-G1-G2	40	ghijklmnop		GA081018-15LE14	1.92593	ijklmnopqrstuvwxyzABCDE			LA02015E201	4.44444	hijklmnopqrstuvwxyzABCDE			ARGA061147-23-6-2	4.16667	rstuv		Coker_797_JJ	3.33333	stuv		VA_90	1.83333	ijklmn
GA01063-1-3-6-2-G2	40	hijk		ARLA07058C-4-4	15	ghijklmn			Pioneer_26R46_CG	20	fghijk		AGS_2026	0	d		10268-17LE16	5	efg		LA02024E7	52.5	bcdefghij		LA03148E12	40	ghijklmnop		Pioneer_26R46_CG	1.88889	jklmnopqrstuvwxyzABCDE			NC08-23383	4.44444	hijklmnopqrstuvwxyzABCDE			GA011493-8E18	4.16667	rstuv		Jamestown	3.33333	stuv		FL14P359-LA09161C-7	1.66667	ijklmn
GA061082-13E24	40	hijk		FL14P359-LA09161C-7	15	ghijklmn			Rosen	20	fghijk		AGS_CL7	0	d		10407-17E8	5	efg		McNair_701	52.5	bcdefghij		LA03217D-P2	40	ghijklmnop		NC12-20850	1.88889	jklmnopqrstuvwxyzABCDE			AR06050-7-2	4.40741	hijklmnopqrstuvwxyzABCDE			NC08-23324	4.16667	rstuv		NC08-23090	3.33333	stuv		AR07119-1-4	1.66667	ijklmn
GA991227-6A33	40	hijk		FL14P364-LA09198C-32	15	ghijklmn			TX14D8004	20	fghijk		AGS2024	0	d		15VDH-FHB-MAS27-07-18ADH33F	5	efg		NC10080-134CL	52.5	bcdefghij		LA821	40	ghijklmnop		TX13D5129	1.88889	jklmnopqrstuvwxyzABCDE			LA08041D-42	4.37037	ijklmnopqrstuvwxyzABCDEF			NC12-21224	4.16667	rstuv		GA971127	2.83333	tuv		GA08510-15E9	1.66667	ijklmn
KY02C-1121-11	40	hijk		Gore_JJ	15	ghijklmn			TX14D8504	20	fghijk		AGS2038	0	d		AGS 3040 (14E53)	5	efg		SCW010025G1	52.5	bcdefghij		NC13-20773	40	ghijklmnop		ARLA07058C-4-4	1.85185	jklmnopqrstuvwxyzABCDE			NC10080-122	4.2963	ijklmnopqrstuvwxyzABCDEFG			VA03W-211	4.16667	rstuv		LA08095D-4	2.83333	tuv		LA03118E117	1.66667	ijklmn
LA03148E12	40	hijk		NC07-24445	15	ghijklmn			VA05W-151	20	fghijk		AGS2060	0	d		AGS_2000_JJ	5	efg		ARGA061147-23-6-2	50	cdefghijk		NC13-21085	40	ghijklmnop		LA02015E42	1.85185	jklmnopqrstuvwxyzABCDE			USG_3209_PM	4.22222	jklmnopqrstuvwxyzABCDEFGH			ARS09-776	3.83333	stuv		NC13-21321	2.66667	tuv		AR01156-2-1	1.5	jklmn
LA09013UB-3	40	hijk		NC10080-122	15	ghijklmn			Wakeland_CG	20	fghijk		AGS3030	0	d		AGS_2020	5	efg		ARS05-0241	50	cdefghijk		TX14D8086	40	ghijklmnop		NC08-23324	1.85185	jklmnopqrstuvwxyzABCDE			VA00W-38	4.22222	jklmnopqrstuvwxyzABCDEFGH			LA03012E-27	3.83333	stuv		AR04119-3	2.5	tuv		AR07047-13-2	1.5	jklmn
MD99W64-05-11	40	hijk		NC97BGTAB9	15	ghijklmn			USG_3555_JJ	20	fghijk		AR00343-5-1	0	d		AGS_2026	5	efg		ARS07-1208	50	cdefghijk		AGS2060	37.5	hijklmnop		Pioneer_2684_CG	1.85185	jklmnopqrstuvwxyzABCDE			SCW010025G1	4.22222	jklmnopqrstuvwxyzABCDEFGH			NC11-5-16-21	3.83333	stuv		ARGA061147-23-6-2	2.5	tuv		GA08028-15LE11	1.5	jklmn
NC08-23323	40	hijkl		Oglethorpe	15	ghijklmn			ARGA061147-23-6-2	17.5	fghijk		AR01040-4-1	0	d		AGS_CL7	5	efg		Coker_65-20	50	cdefghijk		Clemson_201	37.5	hijklmnop		Massey_CG	1.83333	jklmnopqrstuvwxyzABCDE			AR07047-13-2	4.18519	jklmnopqrstuvwxyzABCDEFGHI			Ernie_CS	3.66667	stuv		GA081018-15LE13	2.5	tuv		IL96-6472	1.5	jklmn
SCW010025K1	40	hijkl		Tribute_CG	15	ghijklmn			ARS05-0241	17.5	fghijk		AR01156-2-1	0	d		AGS3030	5	efg		Ernie_CS	50	cdefghijk		GA15VDH-FHB-MAS23-18LE43F	37.5	hijklmnop		AR910	1.81481	jklmnopqrstuvwxyzABCDE			GA991227-6A33	4.11111	klmnopqrstuvwxyzABCDEFGHIJ			FL02036C-K6	3.66667	stuv		GA081018-15LE14	2.5	tuv		TX14D8004	1.5	jklmn
TX13D5129	40	hijkl		TX13D5129	15	ghijklmn			Coker_9835_PM	17.5	fghijk		AR01163-3-1	0	d		AR01156-2-1	5	efg		GA001169-7E15	50	cdefghijk		GA222-22-5	37.5	hijklmnop		AGS2038	1.77778	klmnopqrstuvwxyzABCDE			FL14P364-LA09198C-32	4.07407	klmnopqrstuvwxyzABCDEFGHIJK			VA12W-97	3.66667	stuv		LA02024E7	2.5	tuv		GA001142-9E23	1.33333	jklmn
AGS_2000_JJ	35	ijkl		AGS_2000_JJ	12.5	hijklmn			FL02006C-K1	17.5	fghijk		AR04119-3	0	d		AR01163-3-1	5	efg		GA071628-G3-G1-G4-G1	50	cdefghijk		IL96-6472	37.5	hijklmnop		Gore_JJ	1.77778	klmnopqrstuvwxyzABCDE			NC13-21321	4.07407	klmnopqrstuvwxyzABCDEFGHIJK			ARLA07058C-4-4	3.66667	stuv		LA09050C-P4	2.5	tuv		Jamestown	1.33333	jklmn
AR01163-3-1	35	ijkl		FL01108C-K2	12.5	hijklmn			LA08090C-9-2	17.5	fghijk		AR06017-6-2	0	d		AR04016-4	5	efg		GA071694-G5-G5-G1	50	cdefghijk		KY02C-1121-11	37.5	hijklmnop		LA08062C-P5	1.77778	klmnopqrstuvwxyzABCDE			LA02024E12	4	klmnopqrstuvwxyzABCDEFGHIJKL			GA081018-15LE14	3.66667	stuv		Baldwin	2.16667	uv		AGS2038	1.33333	jklmn
AR910	35	ijkl		GA021245-9E16	12.5	hijklmn			LA09050C-P4	17.5	fghijk		AR06050-7-2	0	d		AR06017-6-2	5	efg		GA07323-15E2	50	cdefghijk		LA03200E-23	37.5	hijklmnop		FL02036C-K6	1.77778	klmnopqrstuvwxyzABCDE			Madison_CS	4	klmnopqrstuvwxyzABCDEFGHIJKL			Gore_JJ	3.66667	stuv		FL14P375-LW08089D-P2	1.83333	uv		ARS07-0404	1.33333	jklmn
ARS09-776	35	ijkl		Keiser	12.5	hijklmn			LA754	17.5	fghijk		AR07047-13-2	0	d		AR06050-7-2	5	efg		GA12505B14-18LE23F	50	cdefghijkl		LA754	37.5	hijklmnop		LA01110D-100-6-4	1.74074	klmnopqrstuvwxyzABCDE			NC13-20076	3.88889	lmnopqrstuvwxyzABCDEFGHIJKLM			NC10080-139CL	3.66667	stuv		MD00W16-07-3	1.83333	uv		ARS09-776	1.33333	jklmn
GA081515-G1-G2	35	ijkl		LA08041D-42	12.5	hijklmn			TX13D5137	17.5	fghijk		AR07076-20-1	0	d		AR07047-13-2	5	efg		INW0304	50	cdefghijkl		Pioneer_26R46_CG	37.5	hijklmnop		LA821	1.7037	klmnopqrstuvwxyzABCDE			NC08-23089	3.88889	lmnopqrstuvwxyzABCDEFGHIJKLM			AR00343-5-1	3.5	stuv		AGS_2020	1.83333	uv		Coker_65-20	1.33333	jklmn
LA07040D-P01	35	ijkl		LA09013UB-3	12.5	hijklmn			LA03136E71	16.25	fghijk		AR07090-1-4	0	d		AR07090-1-4	5	efg		Keiser	50	cdefghijkl		TX13D5129	37.5	hijklmnop		SCW010025K1	1.7037	klmnopqrstuvwxyzABCDE			AR04016-4	3.88889	lmnopqrstuvwxyzABCDEFGHIJKLM			LA09011UB-2	3.5	stuv		NC11-5-16-21	1.83333	uv		FL_302_JJ	1.33333	jklmn
NC07-24445	35	ijkl		LA754	12.5	hijklmn			LA03224E-39	16.25	fghijk		AR07114-3-4	0	d		AR07117-12-1	5	efg		LA02015E58	50	cdefghijkl		TX14D8004	37.5	hijklmnop		AR07117-12-1	1.66667	lmnopqrstuvwxyzABCDE			USG_3555_JJ	3.85597	lmnopqrstuvwxyzABCDEFGHIJKLM			LA09122UB-43	3.5	stuv		NC13-21085	1.83333	uv		INW0304	1.33333	jklmn
NC08-23090	35	ijkl		NC10080-139CL	12.5	hijklmn			AR01156-2-1	15	ghijk		AR07117-12-1	0	d		AR07119-1-4	5	efg		LA08125D-20	50	cdefghijkl		AR06050-7-2	35	ijklmnop		GA081018-15LE13	1.66667	lmnopqrstuvwxyzABCDE			GA001142-9E23	3.85185	lmnopqrstuvwxyzABCDEFGHIJKLM			LA841	3.5	stuv		TX14D8004	1.83333	uv		MD00W16-07-3	1.33333	jklmn
NC08-23383	35	ijkl		SS520	12.5	hijklmn			AR07090-1-4	15	ghijk		AR07119-1-4	0	d		AR07124-1-4	5	efg		MD00W16-07-3	50	cdefghijkl		AR07119-1-4	35	ijklmnop		Jamestown	1.66667	lmnopqrstuvwxyzABCDE			IL05-4236	3.81481	mnopqrstuvwxyzABCDEFGHIJKLMN			NC07-24445	3.5	stuv		AGS_2000_JJ	1.66667	uv		SCW010025G1	1.33333	jklmn
NC11-5-16-21	35	ijkl		VA00W-38	12.5	hijklmn			Baldwin	15	ghijk		AR910	0	d		AR910	5	efg		NC11-22289	50	cdefghijkl		GA001169-7E15	35	ijklmnop		LA0110D-150	1.66667	lmnopqrstuvwxyzABCDE			AGS2038	3.74074	nopqrstuvwxyzABCDEFGHIJKLMNO			NC08-23089	3.5	stuv		AR99015-3-3	1.66667	uv		Severn	1.33333	jklmn
NC12-21224	35	ijkl		VA01W713	12.5	hijklmn			FL14P364-LA09198C-32	15	ghijk		AR99015-3-3	0	d		AR99015-3-3	5	efg		Pioneer_26R61_JJ	50	cdefghijkl		GA081222-15E39	35	ijklmnopq		ARS09-776	1.62963	lmnopqrstuvwxyzABCDE			LA02024E7	3.7037	nopqrstuvwxyzABCDEFGHIJKLMNOP			NC08-23383	3.5	stuv		FL_302_JJ	1.66667	uv		LA03224E-39	1.25	jklmn
NC97BGTAB9	35	ijkl		AGS2024	10.4167	ijklmn			GA-00034-7A17	15	ghijk		ARGA061147-23-6-2	0	d		ARLA07080C-3-4	5	efg		LA03224E-39	48.75	cdefghijkl		IL05-4236	35	ijklmnopq		AR07047-13-2	1.61111	lmnopqrstuvwxyzABCDE			LA08125D-20	3.7037	nopqrstuvwxyzABCDEFGHIJKLMNOP			Pioneer_26R61_JJ	3.5	stuv		LA03200E-23	1.66667	uv		GA10041-15E59	1.16667	jklmn
TX13D5237	35	ijkl		AR00343-5-1	10	jklmn			GA071628-G3-G1-G4-G1	15	ghijk		ARLA05104F-18-1	0	d		Clemson_201	5	efg		AGS_CL7	47.5	cdefghijkl		INW0304	35	ijklmnopq		NC12-21224	1.59259	lmnopqrstuvwxyzABCDE			GA07192-14E9	3.66667	nopqrstuvwxyzABCDEFGHIJKLMNOP			TX12D4625	3.5	stuv		Madison_CS	1.66667	uv		AGS_2000_JJ	1.16667	jklmn
USG_3209_PM	35	ijkl		AR07119-1-4	10	jklmn			GA10041-15E59	15	ghijk		ARLA07080C-3-4	0	d		Coker_762	5	efg		AR01156-2-1	47.5	cdefghijkl		Jaypee_CS	35	ijklmnopq		FL01108C-K2	1.55556	lmnopqrstuvwxyzABCDE			GA081222-15E39	3.66667	nopqrstuvwxyzABCDEFGHIJKLMNOP			AR01040-4-1	3.33333	stuv		USG_3120	1.25	v		AR01040-4-1	1.16667	jklmn
AGS_2060	30	jklm		ARLA07080C-3-4	10	jklmn			GA15VDH-FHB-MAS23-18LE43F	15	ghijk		ARLA07084C-10-1	0	d		Coker_9553	5	efg		ARS09-776	47.5	cdefghijkl		LA01139D-86-6-2	35	ijklmnopq		GA051207-14E53(13ESc11)	1.55556	lmnopqrstuvwxyzABCDE			AGS_2020	3.62963	nopqrstuvwxyzABCDEFGHIJKLMNOP			ARLA07080C-3-4	3.33333	stuv		ARS05-0401	1.16667	v		AR07124-1-4	1.16667	jklmn
AR04016-4	30	jklm		ARS07-1208	10	jklmn			GA222-22-5	15	ghijk		ARS05-0241	0	d		Coker_9663_Syn	5	efg		GA09283-G1-G1	47.5	cdefghijkl		LA02024E7	35	ijklmnopq		GA07192-14E9	1.55556	lmnopqrstuvwxyzABCDE			NC11-5-16-21	3.62963	nopqrstuvwxyzABCDEFGHIJKLMNOP			NC12-22844	3.33333	stuv		GA06283-15LE25	1.16667	v		ARLA07058C-4-4	1.16667	jklmn
ARS05-0401	30	jklm		Coker_9803_CG	10	jklmn			GA971127	15	ghijk		ARS05-0401	0	d		Coker_9803_CG	5	efg		LA07040D-P01	47.5	cdefghijkl		LA03136E71	35	ijklmnopq		LA09011UB-2	1.55556	lmnopqrstuvwxyzABCDE			GA-00034-7A17	3.55556	opqrstuvwxyzABCDEFGHIJKLMNOPQ			FL02006C-K1	3.33333	stuv		GW 2032 (14E19)	1.16667	v		ARS07-0912	1.16667	jklmn
Coker_9663_Syn	30	jklm		FL02006C-K1	10	jklmn			Gore_JJ	15	ghijk		ARS07-0404	0	d		Coker_9835_PM	5	efg		LA08090C-9-2	47.5	cdefghijkl		LA07040D-P01	35	ijklmnopq		TX13D5252	1.55556	lmnopqrstuvwxyzABCDE			NC10080-134CL	3.44444	pqrstuvwxyzABCDEFGHIJKLMNOPQR			GA061082-13E24	3.33333	stuv		LA03148E12	1.16667	v		Baldwin	1.16667	jklmn
FL01108C-K2	30	jklm		FL14P370-LW08145D-20	10	jklmn			Jamestown	15	ghijk		ARS07-0912	0	d		Dyna-Gro Blanton (16E39)	5	efg		SCW010025K1	47.5	cdefghijkl		LA09122UB-43	35	ijklmnopq		AR99015-3-3	1.53704	lmnopqrstuvwxyzABCDE			GA071227-15LE7	3.40741	pqrstuvwxyzABCDEFGHIJKLMNOPQRS			LA0110D-150	3.33333	stuv		AR01040-4-1	1	v		FL14P365-LA09205C-8	1.16667	jklmn
FL14P375-LW08089D-P2	30	jklm		GA001169-7E15	10	jklmn			Keiser	15	ghijk		ARS07-1208	0	d		Ernie_CS	5	efg		ARLA07058C-4-4	45	defghijkl		SCW010025K1	35	ijklmnopq		FG95195	1.48148	mnopqrstuvwxyzABCDE			TX14D8301	3.33333	qrstuvwxyzABCDEFGHIJKLMNOPQRST			Tribute_CG	3.33333	stuv		GA021245-9E16	1	v		FL14P375-LW08089D-P2	1.16667	jklmn
GA021338-9E4	30	jklm		GA071227-15LE7	10	jklmn			LA08125D-20	15	ghijk		ARS09-776	0	d		FL_302_JJ	5	efg		Coker_9553	45	defghijkl		USG3120	35	ijklmnopq		NC08-23383	1.48148	mnopqrstuvwxyzABCDE			AR06024-7-2	3.11111	rstuvwxyzABCDEFGHIJKLMNOPQRSTU			AR06050-7-2	3	tuv		GA02328-8A21	1	v		GA01063-1-3-6-2-G2	1.16667	jklmn
GA05450-15LE41	30	jklm		GA991371-6E12	10	jklmn			NC08-23090	15	ghijk		Clemson_201	0	d		FL01108C-K2	5	efg		Coker_9803_CG	45	defghijkl		LA03224E-39	33.75	jklmnopq		Dyna-Gro Blanton (16E39)	1.44444	nopqrstuvwxyzABCDE			LA01110D-100-6-4	3.11111	rstuvwxyzABCDEFGHIJKLMNOPQRSTU			McNair_701	3	tuv		GA05450-15LE41	1	v		GA081183-15LE31	1.16667	jklmn
GA222-22-5	30	jklm		LA02015E201	10	jklmn			NC13-20076	15	ghijk		Coker_762	0	d		FL02006C-K1	5	efg		GA021245-9E16	45	defghijkl		AR01163-3-1	32.5	jklmnopq		IL96-6472	1.44444	nopqrstuvwxyzABCDE			FG95195	3	stuvwxyzABCDEFGHIJKLMNOPQRSTUV			NC13-20076	3	tuv		LA07040D-P01	1	v		GA971127	1.16667	jklmn
LA97113UC-124	30	jklm		LA03136E71	10	jklmn			SCW990013A1	15	ghijk		Coker_797_JJ	0	d		FL02036C-K6	5	efg		GA971127	45	defghijkl		ARLA07058C-4-4	32.5	jklmnopq		NC07-24445	1.44444	nopqrstuvwxyzABCDE			FL_302_JJ	3	stuvwxyzABCDEFGHIJKLMNOPQRSTUV			Pioneer_26R24_CG	3	tuv		LA841	1	v		LA754	1.16667	jklmn
NC06BGTAG12	30	jklm		LA08095D-4	10	jklmn			VA00W-38	15	ghijk		Coker_9553	0	d		FL14P359-LA09161C-7	5	efg		KY02C-1121-11	45	defghijkl		ARLA07080C-3-4	32.5	jklmnopq		GA081183-15LE31	1.40741	nopqrstuvwxyzABCDE			GA08510-15E9	2.92593	tuvwxyzABCDEFGHIJKLMNOPQRSTUVW			AGS_2000_JJ	2.83333	tuv		NC10080-122	1	v		NC11-21899	1.16667	jklmn
NC08-23089	30	jklmn		NC08-23090	10	jklmn			GW 2032 (14E19)	13.3333	ghijk		Coker_9663_Syn	0	d		FL14P364-LA09198C-32	5	efg		LA03217E2	45	defghijkl		Coker_9803_CG	32.5	jklmnopq		LA08095D-4	1.40741	nopqrstuvwxyzABCDE			IL96-6472	2.92593	tuvwxyzABCDEFGHIJKLMNOPQRSTUVW			ARS07-0404	2.83333	tuv		NC10080-139CL	1	v		NC12-20850	1.16667	jklmn
NC13-20076	30	jklmn		NC08-23383	10	jklmn			15VDH-FHB-MAS23-18LE45F	12.5	ghijk		Coker_9803_CG	0	d		FL14P365-LA09205C-8	5	efg		LA08095D-4	45	defghijkl		FL14P375-LW08089D-P2	32.5	jklmnopq		GA001142-9E24	1.40741	nopqrstuvwxyzABCDE			GA01063-1-3-6-2-G2	2.85185	uvwxyzABCDEFGHIJKLMNOPQRSTUVWX			FL14P359-LA09161C-7	2.83333	tuv		LA03136E71	0.916667	v		NC12-21224	1.16667	jklmn
NC13-20631	30	jklmn		NC12-21224	10	jklmn			AGS_CL7	12.5	ghijk		Coker_9835_PM	0	d		FL14P368-LA09128UC-41	5	efg		MAGNOLIA	45	defghijkl		GA081293-15LE2	32.5	jklmnopq		GA081222-15E39	1.40741	nopqrstuvwxyzABCDE			TX14D8004	2.81481	uvwxyzABCDEFGHIJKLMNOPQRSTUVWXY			GA01063-1-3-6-2-G2	2.83333	tuv		11656-17E11	0.833333	v		Pioneer_26R61_JJ	1.16667	jklmn
Pioneer_26R61_JJ	30	jklmn		NC13-22726	10	jklmn			AR01163-3-1	12.5	ghijk		Delta_King_GR9108	0	d		FL14P370-LW08145D-20	5	efg		VA01W713	45	defghijkl		GA971127	32.5	jklmnopq		GA991227-6A33	1.38889	nopqrstuvwxyzABCDE			TX13D5237	2.77778	uvwxyzABCDEFGHIJKLMNOPQRSTUVWXYZ			GA021338-9EE11	2.83333	tuv		AGS 3040 (14E53)	0.833333	v		SCW990013A1	1.16667	jklmn
VA01W713	30	jklmn		Pioneer_26R24_CG	10	jklmn			Coker_9803_CG	12.5	ghijk		Ernie_CS	0	d		GA-00034-7A17	5	efg		GA05450-15LE41	42.5	efghijkl		LA03200E-2	32.5	jklmnopq		LA03200E-23	1.37037	nopqrstuvwxyzABCDE			GA07169-15E3	2.74074	vwxyzABCDEFGHIJKLMNOPQRSTUVWXYZ1			GA081293-15LE2	2.83333	tuv		AR910	0.833333	v		TX13D5252	1.16667	jklmn
VA03W-211	30	jklmn		SCAR99175B1	10	jklmn			FL14P370-LW08145D-20	12.5	ghijk		FG95195	0	d		GA00067-8E35	5	efg		GA081018-15LE13	42.5	efghijkl		LA08095C-23	32.5	jklmnopq		IL05-4236	1.37037	nopqrstuvwxyzABCDE			GA051207-14E53(13ESc11)	2.74074	vwxyzABCDEFGHIJKLMNOPQRSTUVWXYZ1			LA09050C-P4	2.83333	tuv		ARLA07084C-10-1	0.833333	v		ARS05-0401	1	jklmn
AGS_CL7	25	klmn		SCW010025G1	10	jklmn			FL14P375-LW08089D-P2	12.5	ghijk		FL_302_JJ	0	d		GA001142-9E23	5	efg		NC10080-139CL	42.5	efghijkl		LA08095D-4	32.5	jklmnopq		SCW010025G1	1.33333	opqrstuvwxyzABCDE			NC13-21338	2.66667	wxyzABCDEFGHIJKLMNOPQRSTUVWXYZ12			MD99W64-05-11	2.83333	tuv		ARS07-0912	0.833333	v		FL02006C-K1	1	jklmn
AR00343-5-1	25	klmn		SCW010025K1	10	jklmn			GA03564-9EE42	12.5	ghijk		FL01108C-K2	0	d		GA001142-9E24	5	efg		NC13-21321	42.5	efghijkl		LA08265C-50	32.5	jklmnopq		AGS_2000_JJ	1.33333	opqrstuvwxyzABCDE			NC12-23576	2.62963	wxyzABCDEFGHIJKLMNOPQRSTUVWXYZ12			TX13D5129	2.83333	tuv		Coker_9803_CG	0.833333	v		GA222-22-5	1	jklmn
AR04119-3	25	klmn		TX12D4845	10	jklmn			GA06283-15LE25	12.5	ghijk		FL02036C-K6	0	d		GA011493-8E18	5	efg		NC97BGTAB9	42.5	efghijkl		LA841	32.5	jklmnopq		LA09013UB-3	1.33333	opqrstuvwxyzABCDE			SCLA99049D-E1-J1	2.62963	wxyzABCDEFGHIJKLMNOPQRSTUVWXYZ12			LA03217D-P2	2.83333	tuv		FL02036C-K6	0.833333	v		LA0110D-150	1	jklmn
ARLA07080C-3-4	25	klmn		TX14D8504	10	jklmn			GA081222-15E39	12.5	ghijk		FL14P359-LA09161C-7	0	d		GA021338-9E4	5	efg		Pioneer_2684_CG	42.5	efghijkl		AGS_2020	30	klmnopq		LA09122UB-43	1.33333	opqrstuvwxyzABCDE			LA03136E71	2.53704	xyzABCDEFGHIJKLMNOPQRSTUVWXYZ123			TX12D4845	2.83333	tuv		FL14P368-LA09128UC-41	0.833333	v		LA02015E58	1	jklmn
ARS07-0404	25	klmn		VA13W-177	10	jklmn			KY02C-1121-11	12.5	ghijk		FL14P364-LA09198C-32	0	d		GA021338-9EE11	5	efg		SCAR99175B1	42.5	efghijkl		AGS_2060	30	klmnopq		NC08-23089	1.33333	opqrstuvwxyzABCDE			TX13D5129	2.51852	xyzABCDEFGHIJKLMNOPQRSTUVWXYZ123			TX14D8301	2.83333	tuv		GA001169-7E15	0.833333	v		LA03200E-2	1	jklmn
Baldwin	25	klmn		LA02024E12	8.75	jklmn			LA02015E201	12.5	ghijk		FL14P365-LA09205C-8	0	d		GA03060-9E29	5	efg		SCW990013A1	42.5	efghijkl		AR04016-4	30	klmnopq		LA03224E-39	1.31481	opqrstuvwxyzABCDE			MD99W64-05-11	2.40741	yzABCDEFGHIJKLMNOPQRSTUVWXYZ123			LA02024E12	2.66667	tuv		GA07026-14LE4	0.833333	v		NC07-24445	1	jklmn
FL14P368-LA09128UC-41	25	klmn		AGS 3040 (14E53)	7.5	klmn			LA08041D-42	12.5	ghijk		FL14P370-LW08145D-20	0	d		GA04434-12LE28	5	efg		TX14D8004	42.5	efghijkl		ARLA07084C-10-1	30	klmnopq		TX13D5237	1.2963	opqrstuvwxyzABCDE			ARGA061147-23-6-2	2.40741	yzABCDEFGHIJKLMNOPQRSTUVWXYZ123			AGS_2060	2.66667	tuv		GA07323-15E2	0.833333	v		SCTX98-20-J10	1	jklmn
FL14P370-LW08145D-20	25	klmn		AR06050-7-2	7.5	klmn			LA09011UB-2	12.5	ghijk		FL14P375-LW08089D-P2	0	d		GA05450-15LE41	5	efg		10407-17E8	40	fghijklm		ARS07-1208	30	klmnopq		GA07169-15E3	1.2963	opqrstuvwxyzABCDE			VA07MAS4-7417-1-3-3	2.40741	yzABCDEFGHIJKLMNOPQRSTUVWXYZ123			Oglethorpe	2.66667	tuv		GA081293-15LE2	0.833333	v		Tribute_CG	1	jklmn
GA001138-8E37	25	klmn		Baldwin	7.5	klmn			LA09013UB-3	12.5	ghijk		GA-00034-7A17	0	d		GA061082-13E24	5	efg		AGS_2020	40	fghijklm		FL01108C-K2	30	klmnopq		GA081174-15E34	1.2963	opqrstuvwxyzABCDE			AR04119-3	2.33333	zABCDEFGHIJKLMNOPQRSTUVWXYZ123			TX13D5252	2.66667	tuv		GA991371-6E12	0.833333	v		VA13W-177	1	jklmn
GA071628-G3-G1-G4-G1	25	klmn		GA021338-9E4	7.5	klmn			LA841	12.5	ghijk		GA00067-8E35	0	d		GA06283-15LE25	5	efg		AR04016-4	40	fghijklm		FL14P368-LA09128UC-41	30	klmnopq		VA12W-97	1.2963	opqrstuvwxyzABCDE			GA08250-15LE46	2.2963	zABCDEFGHIJKLMNOPQRSTUVWXYZ123			TX14D8504	2.66667	tuv		IL05-4236	0.833333	v		LA03161D-P1	0.833333	jklmn
GA971127	25	klmn		GA021338-9EE11	7.5	klmn			NC12-22844	12.5	ghijk		GA001138-8E36	0	d		GA07026-14LE4	5	efg		AR910	40	fghijklm		GA02328-8A21	30	klmnopq		Dyna-Gro Rutledge (16LE18)	1.2963	opqrstuvwxyzABCDE			LA03224E-39	2.22222	ABCDEFGHIJKLMNOPQRSTUVWXYZ123			AGS_2020	2.66667	tuv		Keiser	0.833333	v		LA03217E2	0.833333	jklmn
LA02024E7	25	klmn		GA222-22-5	7.5	klmn			SCAR99175B1	12.5	ghijk		GA001138-8E37	0	d		GA071227-15LE7	5	efg		ARS05-0401	40	fghijklm		GA07323-15E2	30	klmnopq		VA03W-211	1.24074	pqrstuvwxyzABCDE			LA07128C-91	2.18519	ABCDEFGHIJKLMNOPQRSTUVWXYZ123			Baldwin	2.66667	tuv		KY02C-1121-11	0.833333	v		LA08095C-23	0.833333	jklmn
LA03012E-27	25	klmn		Madison_CS	7.5	klmn			SCW010025K1	12.5	ghijk		GA001142-9E23	0	d		GA071598-15LE12	5	efg		FL14P365-LA09205C-8	40	fghijklm		GA991227-6A33	30	klmnopq		AR04016-4	1.22222	qrstuvwxyzABCDE			AGS2024	2.18056	ABCDEFGHIJKLMNOPQRSTUVWXYZ123			Coker_65-20	2.66667	tuv		LA01139D-86-6-2	0.833333	v		LA09122UB-43	0.833333	jklmn
LA04041D-10	25	klmn		SCLA99049D-E1-J1	7.5	klmn			TX12D4768	12.5	ghijk		GA001142-9E24	0	d		GA071630-12LE9	5	efg		GA051207-14E53(13ESc11)	40	fghijklm		MAGNOLIA	30	klmnopq		LA08125D-20	1.22222	qrstuvwxyzABCDE			FL14P375-LW08089D-P2	2.16667	ABCDEFGHIJKLMNOPQRSTUVWXYZ123			Coker_9835_PM	2.66667	tuv		LA02015E42	0.833333	v		VA13W-124	0.833333	jklmn
LA08265C-50	25	klmn		TX12D4768	7.5	klmn			TX13D5129	12.5	ghijk		GA01063-1-3-6-2-G2	0	d		GA071694-G5-G5-G1	5	efg		GA06283-15LE25	40	fghijklm		NC08-23089	30	klmnopq		AGS 3015 (16E55)	1.22222	qrstuvwxyzABCDE			LA08095D-4	2.07407	BCDEFGHIJKLMNOPQRSTUVWXYZ123			GA051336-B-B-1	2.66667	tuv		MAGNOLIA	0.833333	v		GA071694-G5-G5-G1	0.833333	jklmn
LA09122UB-43	25	klmn		VA03W-211	7.5	klmn			TX13D5252	12.5	ghijk		GA011493-8E18	0	d		GA07192-14E9	5	efg		LA03148E12	40	fghijklm		NC13-21338	30	klmnopq		SCW990013A1	1.22222	qrstuvwxyzABCDE			LA03155D-P13	2.03704	CDEFGHIJKLMNOPQRSTUVWXYZ123			LA02015E58	2.66667	tuv		NC07-24445	0.833333	v		LA01139D-86-6-2	0.833333	jklmn
LA754	25	klmn		GW 2032 (14E19)	5.83333	klmn			VA07MAS4-7417-1-3-3	12.5	ghijk		GA021338-9E4	0	d		GA07323-15E2	5	efg		LA04013D-142	40	fghijklm		TX12D4700	30	klmnopq		GA08250-15LE46	1.16667	qrstuvwxyzABCDE			AR07124-1-4	2	DEFGHIJKLMNOPQRSTUVWXYZ123			LA03136E71	2.66667	tuv		NC12-21224	0.833333	v		GA021245-9E16	0.833333	jklmn
NC10080-134CL	25	klmn		11656-17E11	5	lmn			AGS2024	10.8333	ghijk		GA021338-9EE11	0	d		GA081018-15LE13	5	efg		LA07128C-91	40	fghijklm		TX13D5237	30	klmnopq		Hilliard	1.12757	qrstuvwxyzABCDE			LA04041D-10	1.92593	EFGHIJKLMNOPQRSTUVWXYZ123			15VDH-FHB-MAS27-07-18ADH33F	2.5	tuv		SCAR99175B1	0.833333	v		Delta_King_GR9108	0.666667	jklmn
NC13-21085	25	klmn		15VDH-FHB-MAS23-18LE45F	5	lmn			FL14P365-LA09205C-8	10	hijk		GA02328-8A21	0	d		GA081018-15LE14	5	efg		LA08265C-50	40	fghijklm		USG_3209_PM	30	klmnopq		AGS2024	1.11574	rstuvwxyzABCDE			GA011493-8E18	1.88889	EFGHIJKLMNOPQRSTUVWXYZ123			AGS_2485	2.5	tuv		TX12D4700	0.833333	v		SCAR99175B1	0.666667	jklmn
SCAR99175B1	25	klmn		AR07124-1-4	5	lmn			GA001138-8E36	10	hijk		GA03060-9E29	0	d		GA081174-15E34	5	efg		LA09013UB-3	40	fghijklm		ARS07-0404	27.5	lmnopq		GA001142-9E23	1.11111	rstuvwxyzABCDE			GA071628-G3-G1-G4-G1	1.85185	EFGHIJKLMNOPQRSTUVWXYZ123			AR07047-13-2	2.5	tuv		USG 3640 (15LE29)	0.833333	v		AR01163-3-1	0.666667	jklmn
SCLA1102G1	25	klmn		ARGA061147-23-6-2	5	lmn			GA001142-9E23	10	hijk		GA04434-12LE28	0	d		GA081183-15LE31	5	efg		LA09050C-P4	40	fghijklm		Baldwin	27.5	lmnopq		GA051336-B-B-1	1.11111	rstuvwxyzABCDE			10268-17LE16	1.85185	EFGHIJKLMNOPQRSTUVWXYZ123			GA001138-8E36	2.5	tuv		VA07MAS4-7417-1-3-3	0.833333	v		AR07090-1-4	0.666667	jklmn
TX13D5137	25	klmn		Coker_9553	5	lmn			GA07323-15E2	10	hijk		GA051207-14E53(13ESc11)	0	d		GA081222-15E39	5	efg		LA09224C-28	40	fghijklm		FL14P364-LA09198C-32	27.5	lmnopq		LA04041D-10	1.11111	rstuvwxyzABCDE			GA971127	1.77778	FGHIJKLMNOPQRSTUVWXYZ123			GA12505B14-18LE23F	2.5	tuv		AR06050-7-2	0.5	v		GA061082-13E24	0.666667	jklmn
TX13D5252	25	klmn		Coker_9835_PM	5	lmn			GA081174-15E34	10	hijk		GA051336-B-B-1	0	d		GA08250-15LE46	5	efg		NC07-24445	40	fghijklm		GA00067-8E35	27.5	lmnopq		Clemson_201	1.11111	rstuvwxyzABCDE			GA09283-G1-G1	1.74074	GHIJKLMNOPQRSTUVWXYZ123			GA15VDH-FHB-MAS23-18LE43F	2.5	tuv		LA08095C-23	0.333333	v		Rosen	0.666667	jklmn
TX14D8004	25	klmn		FG95195	5	lmn			GA10127-18E26	10	hijk		GA061082-13E24	0	d		GA08510-15E9	5	efg		SCLA99049D-E1-J1	40	fghijklm		GA071227-15LE7	27.5	lmnopq		GA061157-15LE39	1.11111	rstuvwxyzABCDE			Hilliard	1.69959	GHIJKLMNOPQRSTUVWXYZ123			LA02024E7	2.5	tuv		LA09122UB-43	0.333333	v		AGS 3040 (14E53)	0.5	klmn
TX14D8086	25	klmn		FL14P365-LA09205C-8	5	lmn			GA991227-6A33	10	hijk		GA061157-15LE39	0	d		GA10041-15E59	5	efg		TX13D5252	40	fghijklm		IL00-8641	27.5	lmnopq		LA03136E71	1.11111	rstuvwxyzABCDE			Dyna-Gro Blanton (16E39)	1.66667	HIJKLMNOPQRSTUVWXYZ123			LA754	2.5	tuv		AR07090-1-4	0.166667	v		AGS_2020	0.5	klmn
TX14D8234	25	klmn		FL14P375-LW08089D-P2	5	lmn			LA0110D-150	10	hijk		GA061471-15LE38	0	d		GA14436LDH-18LE25	5	efg		AGS 3040 (14E53)	37.5	ghijklmn		NC97BGTAB9	27.5	lmnopq		GA07026-14LE4	1.07407	rstuvwxyzABCDE			Baldwin	1.59259	IJKLMNOPQRSTUVWXYZ123			SCTX98-20-J10	2.5	tuv		FL14P365-LA09205C-8	0.166667	v		AR06024-7-2	0.5	klmn
TX14D8504	25	klmn		GA00067-8E35	5	lmn			LA06146E-P7	10	hijk		GA06283-15LE25	0	d		GA971127	5	efg		AR00343-5-1	37.5	ghijklmn		SCAR99175B1	27.5	lmnopq		USG3120	1.07407	rstuvwxyzABCDE			AGS_2000_JJ	1.59259	IJKLMNOPQRSTUVWXYZ123			ARS07-1208	2.16667	tuv		GA021338-9EE11	0.166667	v		AR07076-20-1	0.5	klmn
USG_3555_JJ	25	klmn		GA071628-G3-G1-G4-G1	5	lmn			LA97113UC-124	10	hijk		GA07026-14LE4	0	d		GA991371-6E12	5	efg		AR07114-3-4	37.5	ghijklmn		SCLA1110R1	27.5	lmnopq		NC11-5-16-21	1.07407	rstuvwxyzABCDE			LA821	1.59259	IJKLMNOPQRSTUVWXYZ123			FL14P370-LW08145D-20	2.16667	tuv		GA071630-12LE9	0.166667	v		ARS05-0241	0.5	klmn
LA03136E71	22.5	klmno		GA071630-12LE9	5	lmn			MAGNOLIA	10	hijk		GA071598-15LE12	0	d		GW 2032 (14E19)	5	efg		GA071598-15LE12	37.5	ghijklmn		USG_3120	27.5	lmnopq		AR06050-7-2	1.05556	rstuvwxyzABCDE			NC12-20850	1.59259	IJKLMNOPQRSTUVWXYZ123			GA03564-9EE42	2.16667	tuv		LA03161D-P1	0.166667	v		ARS07-1208	0.5	klmn
GA021245-9E16	21.25	klmno		GA071694-G5-G5-G1	5	lmn			NC06BGTAG12	10	hijk		GA071628-G3-G1-G4-G1	0	d		IL00-8641	5	efg		Hunter	37.5	ghijklmn		AGS3030	25	mnopq		GA14436LDH-18LE25	1.03704	rstuvwxyzABCDE			AGS 3015 (16E55)	1.55556	JKLMNOPQRSTUVWXYZ123			INW0304	2.16667	tuv		LA08090C-9-2	0.166667	v		Coker_762	0.5	klmn
ARLA07058C-4-4	20	lmno		GA07323-15E2	5	lmn			NC10080-139CL	10	hijk		GA07169-15E3	0	d		Jaypee_CS	5	efg		LA821	37.5	ghijklmn		AR07114-3-4	25	mnopq		GA01063-1-3-6-2-G2	1	stuvwxyzABCDE			NC08-23324	1.55556	JKLMNOPQRSTUVWXYZ123			LA01110D-100-6-4	2.16667	tuv		NC11-22289	0.166667	v		Dyna-Gro Rutledge (16LE18)	0.5	klmn
Coker_9766	20	lmno		GA10127-18E26	5	lmn			Pioneer_26R24_CG	10	hijk		GA071694-G5-G5-G1	0	d		LA01110D-100-6-4	5	efg		AGS 3015 (16E55)	35	hijklmno		FL14P365-LA09205C-8	25	mnopq		LA08095C-23	1	stuvwxyzABCDE			GA081183-15LE31	1.48148	KLMNOPQRSTUVWXYZ123			LA09013UB-3	2.16667	tuv		TX12D4845	0.166667	v		GA051207-14E53(13ESc11)	0.5	klmn
Coker_9803_CG	20	lmno		KY02C-1121-11	5	lmn			SCLA1110R1	10	hijk		GA07323-15E2	0	d		LA01110D-81-1-B	5	efg		AGS_2026	35	hijklmno		GA001142-9E24	25	mnopq		LA841	1	stuvwxyzABCDE			GA03564-9EE42	1.44444	LMNOPQRSTUVWXYZ123			Rosen	2.16667	tuv		TX14D8301	0.166667	v		GA071598-15LE12	0.5	klmn
Coker_9835_PM	20	lmno		LA0110D-150	5	lmn			USG3120	10	hijk		GA08028-15LE11	0	d		LA01139D-86-6-2	5	efg		AR07047-13-2	35	hijklmno		GA021245-9E16	25	mnopq		USG_3209_PM	0.888889	tuvwxyzABCDE			McNair_701	1.44444	LMNOPQRSTUVWXYZ123			VA05W-151	2.16667	tuv		USG_3209_PM	0.166667	v		GA07323-15E2	0.5	klmn
FL02006C-K1	20	lmno		LA01110D-81-1-B	5	lmn			VA01W713	10	hijk		GA081174-15E34	0	d		LA02015E42	5	efg		GA001142-9E23	35	hijklmno		GA021338-9EE11	25	mnopq		GA001138-8E37	0.888889	tuvwxyzABCDE			15VDH-FHB-MAS23-18LE45F	1.40741	LMNOPQRSTUVWXYZ123			11656-17E11	2	tuv		AGS2024	0.0555556	v		GA081222-15E39	0.5	klmn
GA06283-15LE25	20	lmno		LA03012E-27	5	lmn			VA13W-177	10	hijk		GA081183-15LE31	0	d		LA02024E7	5	efg		GA02328-8A21	35	hijklmno		GA051336-B-B-1	25	mnopq		NC12-23576	0.888889	tuvwxyzABCDE			LA09011UB-2	1.37037	MNOPQRSTUVWXYZ123			AGS2024	2	tuv		10268-17LE16	0	v		GA081293-15LE2	0.5	klmn
GA081222-15E39	20	lmno		LA06146E-P4	5	lmn			AR07119-1-4	7.5	hijk		GA081222-15E39	0	d		LA03012E-27	5	efg		GA08028-15LE11	35	hijklmno		GA05450-15LE41	25	mnopq		GA03060-9E29	0.851852	tuvwxyzABCDE			SCW010025K1	1.37037	MNOPQRSTUVWXYZ123			ARS05-0401	2	tuv		10407-17E8	0	v		GA09283-G1-G1	0.5	klmn
Hilliard	20	lmno		LA06146E-P7	5	lmn			ARS07-0404	7.5	hijk		GA081293-15LE2	0	d		LA03136E71	5	efg		LA01110D-81-1-B	35	hijklmno		GA071598-15LE12	25	mnopq		NC13-21321	0.851852	tuvwxyzABCDE			VA13W-124	1.37037	MNOPQRSTUVWXYZ123			FL14P365-LA09205C-8	2	tuv		15VDH-FHB-MAS23-18LE45F	0	v		IL00-8641	0.5	klmn
IL96-6472	20	lmno		LA08090C-9-2	5	lmn			Coker_797_JJ	7.5	hijk		GA081515-G1-G2	0	d		LA03161D-P1	5	efg		LA04041D-10	35	hijklmno		GA081174-15E34	25	mnopq		AR01163-3-1	0.833333	tuvwxyzABCDE			LA0110D-150	1.2963	MNOPQRSTUVWXYZ123			GA001142-9E23	2	tuv		15VDH-FHB-MAS27-07-18ADH33F	0	v		LA03155D-P13	0.5	klmn
LA03155D-P13	20	lmno		LA09224C-28	5	lmn			Dyna-Gro Blanton (16E39)	7.5	hijk		GA08250-15LE46	0	d		LA04013D-142	5	efg		LA08095C-23	35	hijklmno		GA131246LDH-18E35	25	mnopq		ARLA07080C-3-4	0.814815	uvwxyzABCDE			USG3120	1.2963	MNOPQRSTUVWXYZ123			GA071227-15LE7	2	tuv		15VDH-FHB-MAS30-18ESc43F	0	v		LA03200E-23	0.5	klmn
LA03217D-P2	20	lmno		LA841	5	lmn			FG95195	7.5	hijk		GA09283-G1-G1	0	d		LA04041D-10	5	efg		NC13-21338	35	hijklmno		GW 2032 (14E19)	25	mnopq		McNair_701	0.777778	vwxyzABCDE			ARS05-0401	1.22222	NOPQRSTUVWXYZ123			GA081515-G1-G2	2	tuv		AGS 3015 (16E55)	0	v		LA07040D-P01	0.5	klmn
LA03217E2	20	lmno		LA97113UC-124	5	lmn			FL02036C-K6	7.5	hijk		GA10041-15E59	0	d		LA06146E-P4	5	efg		TX12D4700	35	hijklmno		LA07128C-91	25	mnopq		GA03564-9EE42	0.777778	vwxyzABCDE			VA05W-151	1.22222	NOPQRSTUVWXYZ123			LA08125D-20	2	tuv		AGS_2026	0	v		LA08062C-P5	0.5	klmn
LA06146E-P4	20	lmno		MD99W64-05-11	5	lmn			GA00067-8E35	7.5	hijk		GA10127-18E26	0	d		LA06146E-P7	5	efg		TX13D5129	35	hijklmno		NC10080-134CL	25	mnopq		LA01139D-86-6-2	0.777778	vwxyzABCDE			GA07026-14LE4	1.22222	NOPQRSTUVWXYZ123			TX13D5237	2	tuv		AGS_2060	0	v		LA08090C-9-2	0.5	klmn
LA06146E-P7	20	lmno		NC10080-134CL	5	lmn			GA001169-7E15	7.5	hijk		GA12505B14-18LE23F	0	d		LA07040D-P01	5	efg		TX14D8301	35	hijklmno		NC11-5-16-21	25	mnopq		LA03161D-P1	0.777778	vwxyzABCDE			LA01139D-86-6-2	1.22222	NOPQRSTUVWXYZ123			VA00W-38	2	tuv		AGS2038	0	v		LA08095D-4	0.5	klmn
LA09264C-P2	20	lmno		NC11-21899	5	lmn			GA01063-1-3-6-2-G2	7.5	hijk		GA14436LDH-18LE25	0	d		LA08041D-42	5	efg		VA03W-211	35	hijklmno		Pioneer_2580_CG	25	mnopq		SH555	0.777778	vwxyzABCDE			Oglethorpe	1.22222	NOPQRSTUVWXYZ123			AGS_CL7	1.83333	tuv		AGS2060	0	v		LA08125D-20	0.5	klmn
NC11-23321	20	lmno		NC13-20773	5	lmn			GA021245-9E16	7.5	hijk		GA15VDH-FHB-MAS23-18LE43F	0	d		LA08090C-9-2	5	efg		Wakeland_CG	35	hijklmno		SCLA99049D-E1-J1	25	mnopq		TX14D8504	0.777778	vwxyzABCDE			GA001142-9E24	1.18519	OPQRSTUVWXYZ123			SCW010025K1	1.83333	tuv		AGS3030	0	v		LA97113UC-124	0.5	klmn
NC13-20773	20	lmno		NC13-21321	5	lmn			GA061082-13E24	7.5	hijk		GA222-22-5	0	d		LA09011UB-2	5	efg		11656-17E11	32.5	ijklmnop		SCW010025G1	25	mnopq		15VDH-FHB-MAS27-07-18ADH33F	0.740741	wxyzABCDE			NC07-24445	1.18519	OPQRSTUVWXYZ123			AGS 3015 (16E55)	1.83333	tuv		AR00343-5-1	0	v		NC11-22289	0.5	klmn
Oglethorpe	20	lmno		Pioneer_26R61_JJ	5	lmn			GA07169-15E3	7.5	hijk		GA971127	0	d		LA09264C-P2	5	efg		FL02036C-K6	32.5	ijklmnop		TX14D8234	25	mnopq		SCLA99049D-E1-J1	0.740741	wxyzABCDE			NC12-22844	1.18519	OPQRSTUVWXYZ123			AR07124-1-4	1.83333	tuv		AR01156-2-1	0	v		NC13-20631	0.5	klmn
AR06024-7-2	17.5	lmno		SCLA1102G1	5	lmn			GA071694-G5-G5-G1	7.5	hijk		GA991227-6A33	0	d		LA821	5	efg		FL14P368-LA09128UC-41	32.5	ijklmnop		AGS2024	23.3333	mnopq		GA071628-G3-G1-G4-G1	0.703704	wxyzABCDE			GA021245-9E16	1.16667	OPQRSTUVWXYZ123			FL_302_JJ	1.83333	tuv		AR06017-6-2	0	v		NC13-20773	0.5	klmn
GA07192-14E9	17.5	lmno		SCLA1110R1	5	lmn			GA07192-14E9	7.5	hijk		GA991371-6E12	0	d		LA841	5	efg		GA001138-8E36	32.5	ijklmnop		10407-17E8	22.5	mnopq		ARS05-0401	0.666667	xyzABCDE			ARLA07058C-4-4	1.11111	PQRSTUVWXYZ123			FL01108C-K2	1.83333	tuv		AR07047-13-2	0	v		NC13-22726	0.5	klmn
LA01139D-86-6-2	17.5	lmno		VA_90	5	lmn			GA131246LDH-18E35	7.5	hijk		GW 2032 (14E19)	0	d		MAGNOLIA	5	efg		GA03564-9EE42	32.5	ijklmnop		AR01040-4-1	22.5	mnopq		Coker_9803_CG	0.666667	xyzABCDE			SCW990013A1	1.11111	PQRSTUVWXYZ123			GA071598-15LE12	1.83333	tuv		AR07114-3-4	0	v		SS520	0.5	klmn
NC11-22289	17.5	lmno		VA05W-151	5	lmn			LA08265C-50	7.5	hijk		Hunter	0	d		MD00W16-07-3	5	efg		LA841	32.5	ijklmnop		Dyna-Gro Rutledge (16LE18)	22.5	mnopq		FL02006C-K1	0.666667	xyzABCDE			TX12D4625	1.11111	PQRSTUVWXYZ123			GA081183-15LE31	1.83333	tuv		AR07117-12-1	0	v		TX12D4768	0.5	klmn
AR07124-1-4	15	mno		VA07MAS4-7417-1-3-3	5	lmn			LA821	7.5	hijk		IL00-8641	0	d		MD99W64-05-11	5	efg		NC08-23089	32.5	ijklmnop		FL02036C-K6	22.5	mnopq		GA021338-9E4	0.666667	xyzABCDE			VA01W713	1.11111	PQRSTUVWXYZ123			GA14436LDH-18LE25	1.83333	tuv		AR07119-1-4	0	v		USG_3209_PM	0.5	klmn
ARLA05104F-18-1	15	mno		VA12W-72	5	lmn			NC10080-122	7.5	hijk		IL96-6472	0	d		NC06BGTAG12	5	efg		NC11-5-16-21	32.5	ijklmnop		GA-00034-7A17	22.5	mnopq		GA09283-G1-G1	0.666667	xyzABCDE			AGS2060	1.11111	PQRSTUVWXYZ123			LA01110D-81-1-B	1.83333	tuv		AR07124-1-4	0	v		VA05W-151	0.5	klmn
Coker_762	15	mno		LA03224E-39	3.75	lmn			NC12-20850	7.5	hijk		INW0304	0	d		NC08-23324	5	efg		TX12D4625	32.5	ijklmnop		GA061082-13E24	22.5	mnopq		GA12505B14-18LE23F	0.666667	xyzABCDE			NC12-21224	1.11111	PQRSTUVWXYZ123			LA03148E12	1.83333	tuv		ARLA05104F-18-1	0	v		VA07MAS4-7417-1-3-3	0.5	klmn
GA001142-9E24	15	mno		10268-17LE16	2.5	mn			NC97BGTAB9	7.5	hijk		Jaypee_CS	0	d		NC10080-134CL	5	efg		USG_3209_PM	32.5	ijklmnop		GA081018-15LE14	22.5	mnopq		GA971127	0.666667	xyzABCDE			NC13-22726	0.962963	QRSTUVWXYZ123			LA03217E2	1.83333	tuv		ARLA07058C-4-4	0	v		VA12W-97	0.5	klmn
GA08028-15LE11	15	mno		AGS 3015 (16E55)	2.5	mn			SCLA1102G1	7.5	hijk		Keiser	0	d		NC10080-139CL	5	efg		VA07MAS4-7417-1-3-3	32.5	ijklmnop		GA09283-G1-G1	22.5	mnopq		LA01110D-81-1-B	0.666667	xyzABCDE			LA09013UB-3	0.962963	QRSTUVWXYZ123			LA04041D-10	1.83333	tuv		ARS07-0404	0	v		11656-17E11	0.333333	lmn
GA081174-15E34	15	mno		AR04119-3	2.5	mn			USG 3640 (15LE29)	7.5	hijk		LA0110D-150	0	d		NC11-23321	5	efg		15VDH-FHB-MAS30-18ESc43F	30	jklmnop		Gore_JJ	22.5	mnopq		NC13-22726	0.666667	xyzABCDE			NC13-20773	0.962963	QRSTUVWXYZ123			LA07128C-91	1.83333	tuv		ARS07-1208	0	v		AR04119-3	0.333333	lmn
GA09283-G1-G1	15	mno		ARLA05104F-18-1	2.5	mn			VA12W-97	7.5	hijk		LA01110D-100-6-4	0	d		NC11-5-16-21	5	efg		AR01040-4-1	30	jklmnop		Hunter	22.5	mnopq		Oglethorpe	0.666667	xyzABCDE			Dyna-Gro Rutledge (16LE18)	0.962963	QRSTUVWXYZ123			LA821	1.83333	tuv		Coker_9553	0	v		ARLA05104F-18-1	0.333333	lmn
INW0304	15	mno		Clemson_201	2.5	mn			Hilliard	5.20833	hijk		LA01110D-81-1-B	0	d		NC12-22844	5	efg		AR06024-7-2	30	jklmnop		LA02015E201	22.5	mnopq		TX12D4625	0.666667	xyzABCDE			GA051336-B-B-1	0.962963	QRSTUVWXYZ123			NC13-20218	1.83333	tuv		Coker_9766	0	v		Coker_9766	0.333333	lmn
LA02015E58	15	mno		Coker_65-20	2.5	mn			10407-17E8	5	ijk		LA01139D-86-6-2	0	d		NC13-20076	5	efg		AR07124-1-4	30	jklmnop		LA03155D-P13	22.5	mnopq		GA001169-7E15	0.62963	xyzABCDE			TX14D8234	0.925926	RSTUVWXYZ123			NC13-21338	1.83333	tuv		Delta_King_GR9108	0	v		Coker_9803_CG	0.333333	lmn
LA03200E-2	15	mno		Dyna-Gro Rutledge (16LE18)	2.5	mn			11656-17E11	5	ijk		LA02015E58	0	d		NC13-20218	5	efg		Dyna-Gro Rutledge (16LE18)	30	jklmnop		LA04013D-142	22.5	mnopq		AGS_CL7	0.555556	yzABCDE			AGS_CL7	0.888889	RSTUVWXYZ123			TX12D4768	1.83333	tuv		Dyna-Gro Blanton (16E39)	0	v		GA001138-8E36	0.333333	lmn
LA07128C-91	15	mno		FL02036C-K6	2.5	mn			15VDH-FHB-MAS30-18ESc43F	5	ijk		LA02024E12	0	d		NC13-20773	5	efg		GA00067-8E35	30	jklmnop		LA08041D-42	22.5	mnopq		AGS2060	0.555556	yzABCDE			ARS07-1208	0.888889	RSTUVWXYZ123			GA021245-9E16	1.75	tuv		Dyna-Gro Rutledge (16LE18)	0	v		GA03564-9EE42	0.333333	lmn
LA08041D-42	15	mno		GA001138-8E36	2.5	mn			AGS 3015 (16E55)	5	ijk		LA02024E7	0	d		NC13-21085	5	efg		GA071630-12LE9	30	jklmnop		LA09264C-P2	22.5	mnopq		ARLA05104F-18-1	0.555556	yzABCDE			KY02C-1121-11	0.888889	RSTUVWXYZ123			LA08041D-42	1.66667	tuv		Ernie_CS	0	v		GA071628-G3-G1-G4-G1	0.333333	lmn
LA08095D-4	15	mno		GA001138-8E37	2.5	mn			AGS 3040 (14E53)	5	ijk		LA03012E-27	0	d		NC13-21321	5	efg		LA02015E42	30	jklmnop		Madison_CS	22.5	mnopq		GA00067-8E35	0.555556	yzABCDE			NC13-20631	0.888889	RSTUVWXYZ123			NC13-20773	1.66667	tuv		FL01108C-K2	0	v		GA071630-12LE9	0.333333	lmn
LA09050C-P4	15	mno		GA001142-9E23	2.5	mn			AR00343-5-1	5	ijk		LA03118E117	0	d		NC13-22726	5	efg		LA09122UB-43	30	jklmnop		NC11-21899	22.5	mnopq		GA071694-G5-G5-G1	0.555556	yzABCDE			GA071694-G5-G5-G1	0.888889	RSTUVWXYZ123			AR04119-3	1.66667	tuv		FL02006C-K1	0	v		GA14436LDH-18LE25	0.333333	lmn
LA841	15	mno		GA011493-8E18	2.5	mn			AR04016-4	5	ijk		LA03136E71	0	d		NC97BGTAB9	5	efg		NC12-21224	30	jklmnop		NC12-22844	22.5	mnopq		NC08-23090	0.555556	yzABCDE			10407-17E8	0.851852	RSTUVWXYZ123			ARLA07084C-10-1	1.66667	tuv		FL14P364-LA09198C-32	0	v		Hunter	0.333333	lmn
NC12-23576	15	mno		GA03564-9EE42	2.5	mn			AR07124-1-4	5	ijk		LA03148E12	0	d		Oglethorpe	5	efg		SCLA1110R1	30	jklmnop		NC12-23576	22.5	mnopq		NC13-20631	0.555556	yzABCDE			15VDH-FHB-MAS27-07-18ADH33F	0.851852	RSTUVWXYZ123			ARS05-0241	1.66667	tuv		FL14P370-LW08145D-20	0	v		LA03012E-27	0.333333	lmn
LA08062C-P5	12.5	mno		GA04434-12LE28	2.5	mn			AR99015-3-3	5	ijk		LA03155D-P13	0	d		Pioneer_2580_CG	5	efg		SCTX98-20-J10	30	jklmnop		NC13-22726	22.5	mnopq		NC97BGTAB9	0.555556	yzABCDE			NC11-23321	0.851852	RSTUVWXYZ123			Dyna-Gro Rutledge (16LE18)	1.66667	tuv		GA-00034-7A17	0	v		LA03217D-P2	0.333333	lmn
SS8641_JJ	12.5	mno		GA051207-14E53(13ESc11)	2.5	mn			ARLA07080C-3-4	5	ijk		LA03161D-P1	0	d		Pioneer_2684_CG	5	efg		TX14D8234	30	jklmnop		SCW990013A1	22.5	mnopq		GA08028-15LE11	0.518519	zABCDE			LA06146E-P4	0.814815	STUVWXYZ123			GA02328-8A21	1.66667	tuv		GA001138-8E36	0	v		LA04013D-142	0.333333	lmn
LA03224E-39	11.25	mno		GA061082-13E24	2.5	mn			ARS09-776	5	ijk		LA03200E-2	0	d		Pioneer_26R61_JJ	5	efg		USG 3640 (15LE29)	30	jklmnop		TX12D4845	22.5	mnopq		GA991371-6E12	0.518519	zABCDE			LA09122UB-43	0.814815	STUVWXYZ123			GA07192-14E9	1.66667	tuv		GA001138-8E37	0	v		LA08041D-42	0.333333	lmn
AGS_2020	10	no		GA07169-15E3	2.5	mn			Coker_762	5	ijk		LA03200E-23	0	d		SCAR99175B1	5	efg		15VDH-FHB-MAS23-18LE45F	27.5	klmnopq		TX13D5137	22.5	mnopq		GA08510-15E9	0.518519	zABCDE			NC08-23090	0.814815	STUVWXYZ123			GA09283-G1-G1	1.66667	tuv		GA001142-9E23	0	v		LA09011UB-2	0.333333	lmn
AGS2060	10	no		GA08028-15LE11	2.5	mn			FL01108C-K2	5	ijk		LA03217D-P2	0	d		SCLA1102G1	5	efg		AGS2038	27.5	klmnopq		USG_3555_JJ	22.5	mnopq		GA10127-18E26	0.518519	zABCDE			LA08062C-P5	0.777778	TUVWXYZ123			GA131246LDH-18E35	1.66667	tuv		GA011493-8E18	0	v		NC08-23323	0.333333	lmn
AR01040-4-1	10	no		GA081183-15LE31	2.5	mn			GA001142-9E24	5	ijk		LA03217E2	0	d		SCLA99049D-E1-J1	5	efg		AR99015-3-3	27.5	klmnopq		VA03W-211	22.5	mnopq		GA131246LDH-18E35	0.518519	zABCDE			VA12W-97	0.777778	TUVWXYZ123			LA02015E201	1.66667	tuv		GA03060-9E29	0	v		NC12-23576	0.333333	lmn
AR07076-20-1	10	no		GA081222-15E39	2.5	mn			GA021338-9EE11	5	ijk		LA03224E-39	0	d		SH555	5	efg		Delta_King_GR9108	27.5	klmnopq		VA13W-177	22.5	mnopq		Hunter	0.518519	zABCDE			GA021338-9EE11	0.777778	TUVWXYZ123			LA03155D-P13	1.66667	tuv		GA03564-9EE42	0	v		NC13-21321	0.333333	lmn
AR07119-1-4	10	no		GA081515-G1-G2	2.5	mn			GA08028-15LE11	5	ijk		LA04013D-142	0	d		TX12D4625	5	efg		FL02006C-K1	27.5	klmnopq		15VDH-FHB-MAS27-07-18ADH33F	20	nopq		LA03217E2	0.518519	zABCDE			GA02328-8A21	0.777778	TUVWXYZ123			LA04013D-142	1.66667	tuv		GA04434-12LE28	0	v		NC13-21338	0.333333	lmn
GA001142-9E23	10	no		GA08510-15E9	2.5	mn			GA08510-15E9	5	ijk		LA04041D-10	0	d		TX12D4700	5	efg		GA081018-15LE14	27.5	klmnopq		15VDH-FHB-MAS30-18ESc43F	20	nopq		SS8641_JJ	0.518519	zABCDE			GA071630-12LE9	0.777778	TUVWXYZ123			SCW990013A1	1.66667	tuv		GA051207-14E53(13ESc11)	0	v		SS8641_JJ	0.333333	lmn
GA021338-9EE11	10	no		GA15VDH-FHB-MAS23-18LE43F	2.5	mn			GA09283-G1-G1	5	ijk		LA06146E-P4	0	d		TX13D5129	5	efg		GA081174-15E34	27.5	klmnopq		AGS 3015 (16E55)	20	nopq		GW 2032 (14E19)	0.469136	ABCDE			LA03161D-P1	0.777778	TUVWXYZ123			Coker_762	1.33333	tuv		GA051336-B-B-1	0	v		TX12D4625	0.333333	lmn
GA02328-8A21	10	no		GA971127	2.5	mn			GA991371-6E12	5	ijk		LA06146E-P7	0	d		TX13D5252	5	efg		GA991227-6A33	27.5	klmnopq		AGS_2026	20	nopq		GA001138-8E36	0.444444	BCDE			GA131246LDH-18E35	0.666667	UVWXYZ123			GA00067-8E35	1.33333	tuv		GA061082-13E24	0	v		TX12D4700	0.333333	lmn
GA03564-9EE42	10	no		Jaypee_CS	2.5	mn			IL00-8641	5	ijk		LA07040D-P01	0	d		TX14D8004	5	efg		Jaypee_CS	27.5	klmnopq		AR06024-7-2	20	nopq		GA021338-9EE11	0.444444	BCDE			TX12D4768	0.62963	UVWXYZ123			GA07026-14LE4	1.33333	tuv		GA061157-15LE39	0	v		TX13D5237	0.333333	lmn
GA051336-B-B-1	10	no		LA03155D-P13	2.5	mn			Jaypee_CS	5	ijk		LA07128C-91	0	d		TX14D8234	5	efg		LA03161D-P1	27.5	klmnopq		AR07117-12-1	20	nopq		SCLA1110R1	0.388889	BCDE			Coker_9766	0.592593	UVWXYZ123			NC11-21899	1.33333	tuv		GA061471-15LE38	0	v		TX14D8086	0.333333	lmn
GA061471-15LE38	10	no		LA03217D-P2	2.5	mn			LA01110D-100-6-4	5	ijk		LA08041D-42	0	d		TX14D8504	5	efg		LA03200E-2	27.5	klmnopq		AR910	20	nopq		ARS07-0404	0.37037	BCDE			11656-17E11	0.555556	UVWXYZ123			VA12W-72	1.33333	tuv		GA071227-15LE7	0	v		VA12W-72	0.333333	lmn
GA07026-14LE4	10	no		LA03217E2	2.5	mn			LA01110D-81-1-B	5	ijk		LA08062C-P5	0	d		USG 3640 (15LE29)	5	efg		NC13-20076	27.5	klmnopq		Coker_9553	20	nopq		VA05W-151	0.37037	BCDE			SCLA1102G1	0.555556	UVWXYZ123			15VDH-FHB-MAS23-18LE45F	1.16667	tuv		GA071598-15LE12	0	v		AR99015-3-3	0.333333	lmn
GA071598-15LE12	10	no		LA07128C-91	2.5	mn			LA02015E58	5	ijk		LA08090C-9-2	0	d		VA01W713	5	efg		VA13W-177	27.5	klmnopq		GA061157-15LE39	20	nopq		GA021245-9E16	0.351852	BCDE			LA08095C-23	0.518519	UVWXYZ123			AGS 3040 (14E53)	1.16667	tuv		GA07169-15E3	0	v		FG95195	0.333333	lmn
GA07323-15E2	10	no		LA08265C-50	2.5	mn			LA03217D-P2	5	ijk		LA08095C-23	0	d		VA05W-151	5	efg		AR06050-7-2	25	lmnopq		GA07026-14LE4	20	nopq		LA09050C-P4	0.333333	BCDE			GA001138-8E37	0.518519	UVWXYZ123			Coker_9663_Syn	1.16667	tuv		GA07192-14E9	0	v		FL01108C-K2	0.333333	lmn
GA081183-15LE31	10	no		MAGNOLIA	2.5	mn			LA07128C-91	5	ijk		LA08125D-20	0	d		Wakeland_CG	5	efg		ARLA07080C-3-4	25	lmnopq		GA081018-15LE13	20	nopq		TX12D4768	0.314815	BCDE			GA14436LDH-18LE25	0.518519	UVWXYZ123			GA03060-9E29	1.16667	tuv		GA08028-15LE11	0	v		GA001138-8E37	0.333333	lmn
GA081293-15LE2	10	no		NC11-5-16-21	2.5	mn			LA08062C-P5	5	ijk		LA09011UB-2	0	d		USG_3555_JJ	4.16667	efg		FL14P370-LW08145D-20	25	lmnopq		NC13-20076	20	nopq		10268-17LE16	0.296296	BCDE			FL02006C-K1	0.444444	VWXYZ123			GA04434-12LE28	1.16667	tuv		GA081174-15E34	0	v		GA03060-9E29	0.333333	lmn
GA08250-15LE46	10	no		NC12-22844	2.5	mn			LA09264C-P2	5	ijk		LA09013UB-3	0	d		LA03224E-39	3.75	fg		GA021338-9EE11	25	lmnopq		SH555	20	nopq		11656-17E11	0.296296	BCDE			GA12505B14-18LE23F	0.444444	VWXYZ123			GA06283-15LE25	1.16667	tuv		GA081183-15LE31	0	v		LA02024E12	0.333333	lmn
GA10041-15E59	10	no		NC13-20218	2.5	mn			Madison_CS	5	ijk		LA09050C-P4	0	d		AGS2060	2.5	fg		GA051336-B-B-1	25	lmnopq		TX13D5252	20	nopq		15VDH-FHB-MAS23-18LE45F	0.296296	BCDE			Coker_9803_CG	0.444444	VWXYZ123			GA071630-12LE9	1.16667	tuv		GA081222-15E39	0	v		USG_3120	0.333333	lmn
Gore_JJ	10	no		NC13-21338	2.5	mn			NC08-23089	5	ijk		LA09122UB-43	0	d		AR01040-4-1	2.5	fg		GA071227-15LE7	25	lmnopq		USG 3640 (15LE29)	20	nopq		GA02328-8A21	0.296296	BCDE			SCLA1110R1	0.444444	VWXYZ123			GA071694-G5-G5-G1	1.16667	tuv		GA081515-G1-G2	0	v		LA03136E71	0.25	lmn
LA01110D-100-6-4	10	no		SCW990013A1	2.5	mn			NC10080-134CL	5	ijk		LA09224C-28	0	d		AR04119-3	2.5	fg		GA07169-15E3	25	lmnopq		VA00W-38	20	nopq		GA071630-12LE9	0.296296	BCDE			15VDH-FHB-MAS30-18ESc43F	0.37037	WXYZ123			GA08028-15LE11	1.16667	tuv		GA08250-15LE46	0	v		AGS_CL7	0.166667	mn
LA01110D-81-1-B	10	no		TX14D8301	2.5	mn			NC11-21899	5	ijk		LA754	0	d		AR06024-7-2	2.5	fg		GA15VDH-FHB-MAS23-18LE43F	25	lmnopq		VA12W-72	20	nopq		LA03148E12	0.296296	BCDE			Hunter	0.333333	WXYZ123			GA08250-15LE46	1.16667	tuv		GA08510-15E9	0	v		AR07114-3-4	0.166667	mn
LA03161D-P1	10	no		USG_3120	2.5	mn			NC13-20631	5	ijk		LA821	0	d		AR07114-3-4	2.5	fg		Jamestown	25	lmnopq		VA12W-97	20	nopq		SCLA1102G1	0.296296	BCDE			GA03060-9E29	0.296296	XYZ123			LA03224E-39	1.16667	tuv		GA09283-G1-G1	0	v		ARGA061147-23-6-2	0.166667	mn
LA821	10	no		USG3120	2.5	mn			NC13-21338	5	ijk		LA841	0	d		ARGA061147-23-6-2	2.5	fg		LA06146E-P7	25	lmnopq		AGS 3040 (14E53)	17.5	opq		TX14D8234	0.296296	BCDE			GA07323-15E2	0.296296	XYZ123			LA08090C-9-2	1.16667	tuv		GA10041-15E59	0	v		ARLA07084C-10-1	0.166667	mn
NC12-20850	10	no		AGS3030	1.66667	mn			NC13-22726	5	ijk		LA97113UC-124	0	d		ARLA05104F-18-1	2.5	fg		NC12-22844	25	lmnopq		ARS05-0401	17.5	opq		AGS3030	0.265432	BCDE			LA841	0.296296	XYZ123			LA08095D-4	1.16667	tuv		GA10127-18E26	0	v		Dyna-Gro Blanton (16E39)	0.166667	mn
NC12-22844	10	no		10407-17E8	0	n			Oglethorpe	5	ijk		Madison_CS	0	d		ARS07-0912	2.5	fg		NC13-20631	25	lmnopq		FL02006C-K1	17.5	opq		15VDH-FHB-MAS30-18ESc43F	0.222222	CDE			SCTX98-20-J10	0.296296	XYZ123			LA08265C-50	1.16667	tuv		GA12505B14-18LE23F	0	v		Ernie_CS	0.166667	mn
NC13-20218	10	no		15VDH-FHB-MAS27-07-18ADH33F	0	n			TX12D4625	5	ijk		MAGNOLIA	0	d		Baldwin	2.5	fg		AGS2024	24.1667	lmnopq		GA03060-9E29	17.5	opq		AR01156-2-1	0.222222	CDE			GA001138-8E36	0.259259	XYZ123			LA97113UC-124	1.16667	tuv		GA131246LDH-18E35	0	v		FL02036C-K6	0.166667	mn
NC13-21338	10	no		15VDH-FHB-MAS30-18ESc43F	0	n			TX12D4845	5	ijk		McNair_701	0	d		Coker_797_JJ	2.5	fg		GW 2032 (14E19)	23.3333	lmnopq		GA04434-12LE28	17.5	opq		ARS07-1208	0.222222	CDE			GA061471-15LE38	0.259259	XYZ123			TX14D8086	1.16667	tuv		GA14436LDH-18LE25	0	v		GA00067-8E35	0.166667	mn
SCLA1110R1	10	no		AGS_2020	0	n			TX14D8234	5	ijk		MD99W64-05-11	0	d		Coker_9766	2.5	fg		FL01108C-K2	22.5	lmnopq		GA07169-15E3	17.5	opq		FL_302_JJ	0.222222	CDE			AGS3030	0.251029	XYZ123			VA13W-124	1.16667	tuv		GA15VDH-FHB-MAS23-18LE43F	0	v		GA001142-9E24	0.166667	mn
SCLA99049D-E1-J1	10	no		AGS_CL7	0	n			TX14D8301	5	ijk		NC06BGTAG12	0	d		Delta_King_GR9108	2.5	fg		GA001138-8E37	22.5	lmnopq		GA07192-14E9	17.5	opq		LA03155D-P13	0.222222	CDE			GW 2032 (14E19)	0.226337	YZ123			VA13W-177	1.16667	tuv		GA991227-6A33	0	v		GA04434-12LE28	0.166667	mn
SCTX98-20-J10	10	no		AGS2038	0	n			10268-17LE16	2.5	jk		NC07-24445	0	d		Dyna-Gro Rutledge (16LE18)	2.5	fg		GA011493-8E18	22.5	lmnopq		GA12505B14-18LE23F	17.5	opq		NC11-21899	0.222222	CDE			ARLA05104F-18-1	0.222222	YZ123			GA07323-15E2	1.16667	tuv		Gore_JJ	0	v		GA061157-15LE39	0.166667	mn
TX12D4768	10	no		AGS2060	0	n			AGS2038	2.5	jk		NC08-23089	0	d		FG95195	2.5	fg		GA081293-15LE2	22.5	lmnopq		GA991371-6E12	17.5	opq		USG_3120	0.222222	CDE			ARLA07080C-3-4	0.222222	YZ123			ARLA05104F-18-1	1	tuv		Hilliard	0	v		GA07192-14E9	0.166667	mn
USG_3120	10	no		AR01040-4-1	0	n			AGS3030	2.5	jk		NC08-23323	0	d		GA001138-8E37	2.5	fg		LA06146E-P4	22.5	lmnopq		Keiser	17.5	opq		VA01W713	0.222222	CDE			GA081174-15E34	0.222222	YZ123			GA061471-15LE38	1	tuv		Hunter	0	v		Gore_JJ	0.166667	mn
VA12W-72	10	no		ARLA07084C-10-1	0	n			AR04119-3	2.5	jk		NC08-23324	0	d		GA001169-7E15	2.5	fg		NC11-23321	22.5	lmnopq		LA01110D-81-1-B	17.5	opq		VA13W-124	0.222222	CDE			LA09050C-P4	0.222222	YZ123			GA081174-15E34	1	tuv		IL00-8641	0	v		LA01110D-100-6-4	0.166667	mn
VA12W-97	10	no		ARS05-0241	0	n			AR07047-13-2	2.5	jk		NC10080-122	0	d		GA01063-1-3-6-2-G2	2.5	fg		NC12-23576	22.5	lmnopq		Oglethorpe	17.5	opq		VA12W-72	0.222222	CDE			SH555	0.222222	YZ123			GA08510-15E9	1	tuv		Jaypee_CS	0	v		LA01110D-81-1-B	0.166667	mn
VA13W-124	10	no		ARS05-0401	0	n			AR07117-12-1	2.5	jk		NC10080-134CL	0	d		GA02328-8A21	2.5	fg		TX12D4845	22.5	lmnopq		TX14D8301	17.5	opq		GA04434-12LE28	0.148148	CDE			AGS_2060	0.222222	YZ123			LA03200E-23	1	tuv		LA01110D-81-1-B	0	v		LA09224C-28	0.166667	mn
AGS3030	8.52273	no		ARS07-0912	0	n			ARLA05104F-18-1	2.5	jk		NC10080-139CL	0	d		GA07169-15E3	2.5	fg		TX14D8504	22.5	lmnopq		15VDH-FHB-MAS23-18LE45F	15	pq		GA061471-15LE38	0.148148	CDE			GA00067-8E35	0.222222	YZ123			LA07040D-P01	1	tuv		LA02015E201	0	v		LA09264C-P2	0.166667	mn
AGS2038	7.5	no		Coker_762	0	n			Dyna-Gro Rutledge (16LE18)	2.5	jk		NC11-21899	0	d		GA08028-15LE11	2.5	fg		USG_3120	22.5	lmnopq		AR00343-5-1	15	pq		SCTX98-20-J10	0.148148	CDE			LA03148E12	0.222222	YZ123			NC12-23576	1	tuv		LA02015E58	0	v		LA821	0.166667	mn
ARLA07084C-10-1	7.5	no		Coker_797_JJ	0	n			GA001138-8E37	2.5	jk		NC11-22289	0	d		GA081293-15LE2	2.5	fg		TX12D4768	21.25	lmnopq		Delta_King_GR9108	15	pq		TX12D4845	0.148148	CDE			ARS07-0404	0.185185	Z123			USG3120	1	tuv		LA03155D-P13	0	v		LA841	0.166667	mn
ARS05-0241	7.5	no		Dyna-Gro Blanton (16E39)	0	n			GA011493-8E18	2.5	jk		NC11-5-16-21	0	d		GA081515-G1-G2	2.5	fg		15VDH-FHB-MAS27-07-18ADH33F	20	lmnopq		GA001138-8E36	15	pq		Baldwin	0.0740741	DE			Coker_762	0.185185	Z123			10268-17LE16	0.833333	tuv		LA03200E-2	0	v		McNair_701	0.166667	mn
GA00067-8E35	7.5	no		GA001142-9E24	0	n			GA03060-9E29	2.5	jk		NC12-20850	0	d		GA12505B14-18LE23F	2.5	fg		GA061082-13E24	20	lmnopq		GA06283-15LE25	15	pq		FL14P364-LA09198C-32	0.0740741	DE			Coker_9835_PM	0.185185	Z123			AGS2038	0.833333	tuv		LA04013D-142	0	v		NC06BGTAG12	0.166667	mn
GA001138-8E36	7.5	no		GA02328-8A21	0	n			GA051207-14E53(13ESc11)	2.5	jk		NC12-22844	0	d		GA991227-6A33	2.5	fg		GA08250-15LE46	20	lmnopq		GA071628-G3-G1-G4-G1	15	pq		GA07323-15E2	0.0740741	DE			GA08028-15LE11	0.185185	Z123			AR07076-20-1	0.833333	tuv		LA04041D-10	0	v		NC08-23089	0.166667	mn
GA011493-8E18	7.5	no		GA03060-9E29	0	n			GA071227-15LE7	2.5	jk		NC12-23576	0	d		Gore_JJ	2.5	fg		GA08510-15E9	20	lmnopq		GA08028-15LE11	15	pq		VA07MAS4-7417-1-3-3	0.0740741	DE			GA10127-18E26	0.185185	Z123			AR07119-1-4	0.833333	tuv		LA06146E-P4	0	v		NC08-23090	0.166667	mn
GA051207-14E53(13ESc11)	7.5	no		GA051336-B-B-1	0	n			GA071630-12LE9	2.5	jk		NC13-20076	0	d		Hunter	2.5	fg		GA131246LDH-18E35	20	lmnopq		GA08510-15E9	15	pq		VA13W-177	0.0740741	DE			LA08090C-9-2	0.185185	Z123			Coker_9803_CG	0.833333	tuv		LA06146E-P7	0	v		NC08-23383	0.166667	mn
GA061157-15LE39	7.5	no		GA061157-15LE39	0	n			GA081183-15LE31	2.5	jk		NC13-20218	0	d		IL05-4236	2.5	fg		LA08041D-42	20	lmnopq		Jamestown	15	pq		10407-17E8	0	E			NC06BGTAG12	0.185185	Z123			FG95195	0.833333	tuv		LA07128C-91	0	v		NC10080-139CL	0.166667	mn
GA071227-15LE7	7.5	no		GA061471-15LE38	0	n			GA081293-15LE2	2.5	jk		NC13-20631	0	d		INW0304	2.5	fg		LA09011UB-2	20	lmnopq		LA02015E42	15	pq		AGS 3040 (14E53)	0	E			SS8641_JJ	0.185185	Z123			GA001138-8E37	0.833333	tuv		LA08041D-42	0	v		Oglethorpe	0.166667	mn
GA071630-12LE9	7.5	no		GA07026-14LE4	0	n			GA12505B14-18LE23F	2.5	jk		NC13-20773	0	d		Keiser	2.5	fg		TX13D5237	20	lmnopq		LA03161D-P1	15	pq		AGS_2060	0	E			Tribute_CG	0.185185	Z123			GA001142-9E24	0.833333	tuv		LA08062C-P5	0	v		SCLA99049D-E1-J1	0.166667	mn
GA08510-15E9	7.5	no		GA071598-15LE12	0	n			GA14436LDH-18LE25	2.5	jk		NC13-21085	0	d		LA02015E58	2.5	fg		USG3120	20	lmnopq		LA04041D-10	15	pq		AR01040-4-1	0	E			TX14D8086	0.185185	Z123			GA10127-18E26	0.833333	tuv		LA09011UB-2	0	v		SCW010025K1	0.166667	mn
GA991371-6E12	7.5	no		GA081293-15LE2	0	n			Hunter	2.5	jk		NC13-21321	0	d		LA03148E12	2.5	fg		AR07090-1-4	17.5	mnopq		LA09011UB-2	15	pq		AR07076-20-1	0	E			VA13W-177	0.185185	Z123			GA991371-6E12	0.833333	tuv		LA09264C-P2	0	v		TX13D5129	0.166667	mn
LA02015E201	7.5	no		GA09283-G1-G1	0	n			LA01139D-86-6-2	2.5	jk		NC13-21338	0	d		LA07128C-91	2.5	fg		ARS07-0404	17.5	mnopq		LA09013UB-3	15	pq		AR07119-1-4	0	E			LA07040D-P01	0.148148	123			NC11-22289	0.833333	tuv		LA821	0	v		TX14D8504	0.166667	mn
LA04013D-142	7.5	no		GA10041-15E59	0	n			LA02024E7	2.5	jk		NC13-22726	0	d		LA08095D-4	2.5	fg		GA03060-9E29	17.5	mnopq		NC11-22289	15	pq		AR07124-1-4	0	E			NC11-22289	0.148148	123			NC13-21085	0.833333	tuv		McNair_701	0	v		USG 3640 (15LE29)	0.166667	mn
LA08090C-9-2	7.5	no		GA12505B14-18LE23F	0	n			LA04013D-142	2.5	jk		Oglethorpe	0	d		LA09050C-P4	2.5	fg		GA04434-12LE28	17.5	mnopq		NC11-23321	15	pq		ARLA07084C-10-1	0	E			FL14P370-LW08145D-20	0.0740741	23			AGS3030	0.555556	uv		NC10080-134CL	0	v		USG3120	0.166667	mn
LA08095C-23	7.5	no		GA131246LDH-18E35	0	n			LA04041D-10	2.5	jk		Pioneer_2684_CG	0	d		LA09224C-28	2.5	fg		GA07026-14LE4	17.5	mnopq		NC12-20850	15	pq		ARS05-0241	0	E			GA081293-15LE2	0.0740741	23			Hunter	0.5	uv		NC11-21899	0	v		VA01W713	0.166667	mn
LA09011UB-2	7.5	no		GA14436LDH-18LE25	0	n			LA06146E-P4	2.5	jk		Pioneer_26R46_CG	0	d		LA97113UC-124	2.5	fg		GA081222-15E39	17.5	mnopq		SS8641_JJ	15	pq		Coker_762	0	E			GA081515-G1-G2	0.0740741	23			10407-17E8	0.333333	uv		NC12-20850	0	v		AGS2024	0.111111	mn
NC11-21899	7.5	no		LA01110D-100-6-4	0	n			NC12-23576	2.5	jk		Pioneer_26R61_JJ	0	d		Madison_CS	2.5	fg		GA10041-15E59	17.5	mnopq		TX12D4625	15	pq		Coker_9663_Syn	0	E			GA991371-6E12	0.0740741	23			AGS2060	0.333333	uv		NC12-22844	0	v		GW 2032 (14E19)	0.111111	mn
NC13-22726	7.5	no		LA01139D-86-6-2	0	n			NC13-20218	2.5	jk		SCAR99175B1	0	d		McNair_701	2.5	fg		GA991371-6E12	17.5	mnopq		TX14D8504	15	pq		Coker_9766	0	E			LA04013D-142	0.0740741	23			GA071628-G3-G1-G4-G1	0.333333	uv		NC12-23576	0	v		10407-17E8	0	n
SCW990013A1	7.5	no		LA02015E42	0	n			NC13-21085	2.5	jk		SCLA1102G1	0	d		NC07-24445	2.5	fg		LA09264C-P2	17.5	mnopq		TX12D4768	13.75	pq		Coker_9835_PM	0	E			AGS 3040 (14E53)	0	3			GA081222-15E39	0.333333	uv		NC13-20076	0	v		15VDH-FHB-MAS23-18LE45F	0	n
SH555	7.5	no		LA02015E58	0	n			SCLA99049D-E1-J1	2.5	jk		SCTX98-20-J10	0	d		NC08-23090	2.5	fg		SH555	17.5	mnopq		10268-17LE16	12.5	pq		FL14P370-LW08145D-20	0	E			AR01040-4-1	0	3			GW 2032 (14E19)	0.333333	uv		NC13-20218	0	v		15VDH-FHB-MAS27-07-18ADH33F	0	n
TX12D4625	7.5	no		LA02024E7	0	n			SH555	2.5	jk		SCW010025G1	0	d		NC08-23383	2.5	fg		SS8641_JJ	17.5	mnopq		11656-17E11	12.5	pq		GA06283-15LE25	0	E			AR07076-20-1	0	3			LA01139D-86-6-2	0.333333	uv		NC13-20631	0	v		15VDH-FHB-MAS30-18ESc43F	0	n
TX12D4845	7.5	no		LA03161D-P1	0	n			USG_3120	2.5	jk		SCW990013A1	0	d		NC11-22289	2.5	fg		VA00W-38	17.5	mnopq		AGS2038	12.5	pq		GA081293-15LE2	0	E			AR07119-1-4	0	3			LA08062C-P5	0.333333	uv		NC13-20773	0	v		AGS 3015 (16E55)	0	n
USG3120	7.5	no		LA04013D-142	0	n			VA13W-124	2.5	jk		Severn	0	d		NC12-21224	2.5	fg		Hilliard	16.875	mnopq		AR01156-2-1	12.5	pq		GA081515-G1-G2	0	E			ARLA07084C-10-1	0	3			LA08095C-23	0.333333	uv		NC13-22726	0	v		AGS_2485	0	n
VA07MAS4-7417-1-3-3	7.5	no		LA04041D-10	0	n			15VDH-FHB-MAS27-07-18ADH33F	0	k		SH555	0	d		NC12-23576	2.5	fg		USG_3555_JJ	16.6667	mnopq		GA001138-8E37	12.5	pq		GA10041-15E59	0	E			ARS05-0241	0	3			SCLA1110R1	0.333333	uv		NC97BGTAB9	0	v		AGS2060	0	n
GA03060-9E29	5	o		LA08062C-P5	0	n			AGS_2020	0	k		SS8641_JJ	0	d		NC13-20631	2.5	fg		Dyna-Gro Blanton (16E39)	15	nopq		GA03564-9EE42	12.5	pq		GA15VDH-FHB-MAS23-18LE43F	0	E			Coker_9663_Syn	0	3			SS8641_JJ	0.333333	uv		Oglethorpe	0	v		AGS3030	0	n
GA04434-12LE28	5	o		LA09050C-P4	0	n			AGS2060	0	k		Tribute_CG	0	d		NC13-21338	2.5	fg		GA061471-15LE38	15	nopq		GA051207-14E53(13ESc11)	12.5	pq		GA222-22-5	0	E			GA021338-9E4	0	3			Coker_797_JJ	0.166667	v		Pioneer_2580_CG	0	v		ARLA07080C-3-4	0	n
GA07169-15E3	5	o		LA09122UB-43	0	n			AR01040-4-1	0	k		TX12D4625	0	d		Pioneer_26R31_CG	2.5	fg		GA081183-15LE31	15	nopq		GA081183-15LE31	12.5	pq		KY02C-1121-11	0	E			GA04434-12LE28	0	3			Dyna-Gro Blanton (16E39)	0.166667	v		SCLA1110R1	0	v		Coker_797_JJ	0	n
				LA09264C-P2	0	n			ARLA07084C-10-1	0	k		TX12D4700	0	d		Pioneer_26R46_CG	2.5	fg		NC12-20850	15	nopq		GA10041-15E59	12.5	pq		LA02015E58	0	E			GA06283-15LE25	0	3			GA-00034-7A17	0.166667	v		SCLA99049D-E1-J1	0	v		Coker_9663_Syn	0	n
				LA821	0	n			ARS05-0401	0	k		TX12D4768	0	d		SCLA1110R1	2.5	fg		NC13-22726	15	nopq		LA02015E58	12.5	pq		LA04013D-142	0	E			GA10041-15E59	0	3			IL96-6472	0.166667	v		SCW010025G1	0	v		FL14P370-LW08145D-20	0	n
				NC06BGTAG12	0	n			GA02328-8A21	0	k		TX13D5129	0	d		SCTX98-20-J10	2.5	fg		VA12W-97	15	nopq		LA06146E-P7	12.5	pq		LA06146E-P4	0	E			GA15VDH-FHB-MAS23-18LE43F	0	3			NC08-23323	0.166667	v		SH555	0	v		GA-00034-7A17	0	n
				NC08-23089	0	n			GA04434-12LE28	0	k		TX13D5237	0	d		SS520	2.5	fg		10268-17LE16	12.5	opq		LA08090C-9-2	12.5	pq		LA06146E-P7	0	E			GA222-22-5	0	3			NC12-20850	0.166667	v		SS8641_JJ	0	v		GA021338-9EE11	0	n
				NC08-23323	0	n			GA051336-B-B-1	0	k		TX14D8004	0	d		SS8641_JJ	2.5	fg		AGS2060	12.5	opq		NC13-20631	12.5	pq		LA07040D-P01	0	E			LA01110D-81-1-B	0	3			NC13-22726	0.166667	v		TX12D4625	0	v		GA02328-8A21	0	n
				NC08-23324	0	n			GA061157-15LE39	0	k		TX14D8086	0	d		TX14D8086	2.5	fg		GA061157-15LE39	12.5	opq		VA13W-124	12.5	pq		LA08090C-9-2	0	E			LA02015E58	0	3			SCLA1102G1	0.166667	v		TX12D4768	0	v		GA07169-15E3	0	n
				NC11-23321	0	n			GA061471-15LE38	0	k		TX14D8234	0	d		USG_3209_PM	2.5	fg		GA07192-14E9	12.5	opq		Hilliard	10.625	q		LA09264C-P2	0	E			LA06146E-P7	0	3			TX12D4700	0.166667	v		TX13D5137	0	v		GA10127-18E26	0	n
				NC12-20850	0	n			GA071598-15LE12	0	k		TX14D8504	0	d		VA_90	2.5	fg		LA02015E201	12.5	opq		FL14P370-LW08145D-20	10	q		NC06BGTAG12	0	E			LA09264C-P2	0	3			VA07MAS4-7417-1-3-3	0.166667	v		TX13D5237	0	v		GA12505B14-18LE23F	0	n
				NC12-23576	0	n			GA081515-G1-G2	0	k		USG 3640 (15LE29)	0	d		VA00W-38	2.5	fg		LA08062C-P5	12.5	opq		GA011493-8E18	10	q		NC08-23323	0	E			NC08-23323	0	3			15VDH-FHB-MAS30-18ESc43F	0	v		TX13D5252	0	v		GA131246LDH-18E35	0	n
				NC13-20631	0	n			GA08250-15LE46	0	k		USG_3120	0	d		VA03W-211	2.5	fg		NC13-20218	12.5	opq		GA061471-15LE38	10	q		NC11-22289	0	E			NC11-21899	0	3			Coker_9766	0	v		TX14D8234	0	v		GA15VDH-FHB-MAS23-18LE43F	0	n
				NC13-21085	0	n			INW0304	0	k		USG_3209_PM	0	d		VA12W-72	2.5	fg		VA13W-124	12.5	opq		GA071630-12LE9	10	q		NC11-23321	0	E			NC13-20218	0	3			GA061157-15LE39	0	v		TX14D8504	0	v		GA991371-6E12	0	n
				Pioneer_2580_CG	0	n			LA03161D-P1	0	k		VA00W-38	0	d		Hilliard	2.08333	fg		AGS3030	11.6667	opq		GA08250-15LE46	10	q		NC12-22844	0	E			NC13-21085	0	3			LA03161D-P1	0	v		USG_3555_JJ	0	v		LA02015E201	0	n
				SCTX98-20-J10	0	n			LA03217E2	0	k		VA01W713	0	d		15VDH-FHB-MAS30-18ESc43F	0	fg		ARLA05104F-18-1	10	pq		GA10127-18E26	10	q		NC13-20218	0	E			NC97BGTAB9	0	3			LA06146E-P4	0	v		VA00W-38	0	v		LA06146E-P4	0	n
				SH555	0	n			LA09122UB-43	0	k		VA03W-211	0	d		ARLA07084C-10-1	0	g		GA10127-18E26	10	pq		GA14436LDH-18LE25	10	q		NC13-21085	0	E			TX12D4845	0	3			LA06146E-P7	0	v		VA01W713	0	v		LA06146E-P7	0	n
				SS8641_JJ	0	n			NC11-23321	0	k		VA05W-151	0	d		GA001138-8E36	0	g		NC11-21899	10	pq		LA09050C-P4	10	q		Tribute_CG	0	E			TX13D5137	0	3			NC11-23321	0	v		VA03W-211	0	v		MD99W64-05-11	0	n
				TX12D4625	0	n			NC11-5-16-21	0	k		VA07MAS4-7417-1-3-3	0	d		GA03564-9EE42	0	g		Oglethorpe	10	pq		NC13-20218	10	q		TX13D5137	0	E			TX14D8504	0	3			SH555	0	v		VA12W-72	0	v		SCLA1110R1	0	n
				TX14D8234	0	n			SS8641_JJ	0	k		VA12W-97	0	d		GA09283-G1-G1	0	g		ARLA07084C-10-1	5	q		AR07090-1-4	7.5	q		TX14D8004	0	E			USG 3640 (15LE29)	0	3			TX13D5137	0	v		VA12W-97	0	v		SH555	0	n
				USG 3640 (15LE29)	0	n			TX12D4700	0	k		VA13W-124	0	d		LA0110D-150	0	g		GA14436LDH-18LE25	5	q		ARLA05104F-18-1	7.5	q		TX14D8086	0	E			USG_3120	0	3			USG 3640 (15LE29)	0	v		VA13W-124	0	v		TX12D4845	0	n
				VA13W-124	0	n			USG_3209_PM	0	k		Wakeland_CG	0	d		SCW990013A1	0	g		VA12W-72	5	q		LA06146E-P4	7.5	q		USG 3640 (15LE29)	0	E			VA12W-72	0	3			USG_3120	0	v		VA13W-177	0	v		TX13D5137	0	n
LR: leaf rust; YR: stripe rust; letters to the right of phenotype values for each genotype represent different significance groups.
