# Supplementary material for: Discovering leaf and stripe rust resistance in soft red winter wheat through genome‐wide association studies
Source: Plant Genome. 2025 Jun 11;18(2):e70055. doi: 10.1002/tpg2.70055 (PMC12152529; doi:10.1002/tpg2.70055)
Supplement: Supplementary file 6 — Supplemental Table S6. Correlations between trait replicates and averages for leaf rust and stripe rust response across growth stages and environments. [file TPG2-18-e70055-s006.xlsx]

## Sheet: Supplemental Table S6
Supplemental Table S6. Correlations between trait averages for leaf rust and stripe rust response across growth stages and environments.
	W21_Avg_YR	P21_Avg_YR	P22_Avg_YR	W22_Avg_YR	P23_Avg_YR	W23_Avg_YR	G24_Avg_YR	P19_Avg_LR	P21_Avg_LR	W21_Avg_LR	G22_R1_Avg	G22_R2_Avg	P23_Avg_LR	W23_Avg_LR	G23_Avg_LR
W21_Avg_YR	1	0.267804	0.173025	0.868073	0.117714	0.275432	0.918811	0.873572	0.649223	0.068366	0.483586	0.495283	0.288209	0.49232	0.982346
P21_Avg_YR	0.0767835	1	1.41531e-12	0	1.43382e-05	0.43271	6.9264e-06	3.33067e-15	1.28369e-08	4.26502e-07	5.40726e-06	1.09126e-08	6.13228e-06	0.0026593	0.00336994
P22_Avg_YR	-0.0384963	0.35904	1	0	1.94667e-12	0.000163904	1.64928e-06	5.77316e-14	0.0044933	0.480836	0.000151433	2.96402e-06	0.0106162	0.0328825	0.0996059
W22_Avg_YR	0.0248345	0.447654	0.603948	1	0	4.60473e-05	4.09288e-06	2.09699e-12	0.032144	0.0125902	3.40417e-05	1.72829e-05	0.173605	0.452275	0.00458882
P23_Avg_YR	0.120348	0.196414	0.443056	0.56891	1	2.64887e-08	0.00104167	0.0015839	0.643356	0.854484	0.188265	0.0249689	0.65464	0.675835	0.156452
W23_Avg_YR	0.0361714	-0.051491	0.167563	0.185401	0.197234	1	0.593164	0.127637	0.935378	0.0952772	0.288789	0.352638	0.0245402	0.0137152	0.127195
G24_Avg_YR	0.0437626	0.251503	0.270717	0.301024	0.285722	-0.0924737	1	1.8945e-07	8.3403e-05	0.0117708	2.35202e-07	4.04827e-11	0.000437197	0.129115	5.14796e-05
P19_Avg_LR	0.0162472	0.489238	0.461341	0.445028	0.261993	-0.0919477	0.344766	1	4.57387e-08	0.00105217	3.10862e-15	0	1.39e-13	1.00021e-08	1.63736e-12
P21_Avg_LR	0.031887	0.375281	0.15137	0.142053	0.0696248	-0.0151863	0.215374	0.345715	1	0.194376	0.000578075	1.85632e-07	7.25048e-07	0.066322	0.000780821
W21_Avg_LR	0.165726	0.365128	0.0649211	0.168196	0.0318603	-0.107673	0.168266	0.220128	0.0754174	1	0.100567	0.00420966	0.00014208	0.106826	0.000649293
G22_R1_Avg	0.0241718	0.249575	0.208202	0.223368	0.113143	-0.104656	0.268854	0.458798	0.201221	0.0939921	1	0	3.64514e-10	7.43181e-05	0
G22_R2_Avg	0.0143555	0.317254	0.268172	0.244737	0.174856	-0.108463	0.370126	0.605682	0.289482	0.19514	0.746721	1	1.3034e-13	6.48811e-07	0
P23_Avg_LR	-0.0449869	0.27147	0.132364	0.0629816	0.00514373	-0.147986	0.205279	0.431797	0.310188	0.2454	0.35137	0.441486	1	2.61218e-08	8.11144e-06
W23_Avg_LR	-0.0151707	0.198703	0.121623	-0.0690706	0.00178979	-0.16894	0.0595348	0.381582	0.0876449	0.0907801	0.235558	0.314194	0.333535	1	0.00250323
G23_Avg_LR	0.0116675	0.17302	0.0850442	0.159969	0.095905	-0.104328	0.242846	0.415293	0.180569	0.217011	0.662854	0.784395	0.271591	0.186999	1
P19: Plains 2019; P21: Plains 2021; P22: Plains 2022; P23: Plains 2023; W21: Williamson 2021; W22: Williamson 2022; W23: Williamson 2023; G22: greenhouse 2022; G23: greenhouse 2023; G24: greenhouse 2024; LR: leaf rust; YR: stripe rust; R1: 1st repetition; R2: 2nd repetition; Avg: average;
Red is for negative correlations, blue is for correlations that are positive, and orange cells represent statistically significant correlations. The bottom half is for correlations, and the upper half is for statistical significance of the correlations. Stronger negative correlations are darker red, weaker negative correlations are brighter red, lighter blue is for less positive correlations, and…
