# Supplementary material for: Discovering leaf and stripe rust resistance in soft red winter wheat through genome‐wide association studies
Source: Plant Genome. 2025 Jun 11;18(2):e70055. doi: 10.1002/tpg2.70055 (PMC12152529; doi:10.1002/tpg2.70055)
Supplement: Supplementary file 7 — Supplemental Table S7. Analysis of variance (ANOVA) results for leaf rust and stripe rust results across environments from the soft wheat association mapping panel. [file TPG2-18-e70055-s004.xlsx]

## Sheet: Supplemental Table S7
Supplemental Table S7. Analysis of variance (ANOVA) results for leaf rust and stripe rust results across environments from the soft wheat association mapping panel.
Plains 2019 leaf rust
Response:	LR
	Sum Sq	Df	F value	Pr(>F)
Genotype	251136	243	10.174	< 2.2e-16	***
Residuals	23973	236
Plains 2021 leaf rust								Plains 2021 stripe rust
Response:	LR							Response:	YR
	Df	Sum Sq	Mean Sq	F value	Pr(>F)				Df	Sum Sq	Mean Sq	F value	Pr(>F)
Genotype	262	94915	362.3	1.9382	5.691e-08	***		Genotype	262	89957	343.35	2.1473	5.093e-10	***
Replicate	1	8212	8211.9	43.9355	1.925e-10	***		Replicate	1	1766	1765.81	11.0437	0.001017	**
Residuals	262	48970	186.9					Residuals	262	41892	159.89
Williamson 2021 leaf rust								Williamson 2021 stripe rust
Response:	LR							Response:	YR
	Sum Sq	Df	F value	Pr(>F)					Sum Sq	Df	F value	Pr(>F)
Genotype	6765	262	0.9462	0.6702				Genotype	7178.3	262	0.8618	0.8813
Replicate	235.1	1	8.6169	0.00365	**			Replicate	623.6	1	19.6175	1.431e-05	***
Residuals	6631.3	243						Residuals	7725	243
Plains 2022 stripe rust								Williamson 2022 stripe rust
Response:	YR							Response:	YR
	Sum Sq	Df	F value	Pr(>F)					Sum Sq	Df	F value	Pr(>F)
Genotype	148367	262	3.5921	< 2.2e-16	***			Genotype	150850	262	4.2252	< 2.2e-16	***
Replicate	7040	1	44.6541	1.442e-10	***			Replicate	3074	1	22.5616	3.393e-06	***
Residuals	40673	258						Residuals	34885	256
Greenhouse 2022 leaf rust repetition 1
Response:	LR
	Df	Sum Sq	Mean Sq	F value	Pr(>F)
Genotype	262	1291.2	4.928	2.5967	< 2.2e-16	***
Replicate	2	280.54	140.271	73.9074	< 2.2e-16	***
Residuals	523	992.61	1.898
Greenhouse 2022 leaf rust repetition 2
Response:	LR
	Df	Sum Sq	Mean Sq	F value	Pr(>F)
Genotype	262	4840.8	18.476	7.0242	< 2.2e-16	***
Replicate	2	99	49.476	18.8097	1.291e-08	***
Residuals	524	1378.3	2.63
Plains 2023 leaf rust								Plains 2023 stripe rust
Response:	LR							Response:	YR
	Df	Sum Sq	Mean Sq	F value	Pr(>F)				Df	Sum Sq	Mean Sq	F value	Pr(>F)
Genotype	262	65785	251.09	6.818	< 2.2e-16	***		Genotype	262	49081	187.332	5.0614	< 2.2e-16	***
Replicate	1	1614	1613.89	43.823	2.022e-10	***		Replicate	1	307	306.723	8.2871	0.004322	**
Residuals	262	9649	36.83					Residuals	262	9697	37.012
Williamson 2023 leaf rust								Williamson 2023 stripe rust
Response:	LR							Response:	YR
	Df	Sum Sq	Mean Sq	F value	Pr(>F)				Df	Sum Sq	Mean Sq	F value	Pr(>F)
Genotype	262	3801.6	14.5101	2.0122	1.088e-08	***		Genotype	262	78449	299.42	3.4846	< 2.2e-16	***
Residuals	262	1889.3	7.2112					Replicate	1	977	977.05	11.3708	0.0008587	***
								Residuals	262	22513	85.93
Greenhouse 2023 leaf rust
Response:	LR
	Sum Sq	Df	F value	Pr(>F)
Genotype	2745.1	262	4.5889	< 2.2e-16	***
Residuals	1178.2	516
Greenhouse 2024 stripe rust
Response:	YR
	Df	Sum Sq	Mean Sq	F value	Pr(>F)
Genotype	262	705.05	2.69	1.5731	7.299e-06	***
Replicate	2	761.02	380.51	222.436	< 2.2e-16	***
Residuals	524	896.38	1.71
Greenhouse leaf rust combined environment across years
Response: LR
	Sum Sq	Df	F values	Pr(>F)
Genotype	1291.2	262	2.1704	< 2.2e-16	***
Replicate	384	6	28.1887	< 2.2e-16	***
Genotype:Repetition	1913.8	524	1.6085	2.384e-12	***
Residuals	3544.5	1561
LR: leaf rust; YR: stripe rust; Df: degrees of freedom; Sum Sq: sum of squares; Mean Sq: mean sum of squares; Pr(>F): P value; .: P value = 0.1; *: P value = 0.05; **: P value = 0.1; ***: P value = 0.001; Genotype:Repetition: interaction between genotype and repetition
