# Supplementary material for: Discovering leaf and stripe rust resistance in soft red winter wheat through genome‐wide association studies
Source: Plant Genome. 2025 Jun 11;18(2):e70055. doi: 10.1002/tpg2.70055 (PMC12152529; doi:10.1002/tpg2.70055)
Supplement: Supplementary file 8 — Supplemental Table S8. Raw QTL table made from SNPs detected from at least two GWAS models with ‐log10(p) values over 6.44 for leaf rust and stripe rust response. [file TPG2-18-e70055-s010.xlsx]

## Sheet: Supplemental Table S8 (2)
Supplemental Table S8. Raw QTL table made from SNPs detected from at least two GWAS models with -log10(p) values over 6.44 for leaf rust and stripe rust response.
QTL	Major/Minora	SNPb	TEY	Allelec	Modeld	MAF	Allelic effect	PV (%)	Gene-ID	Annotation	Function	Known R genes	Left marker	Start	End	Right marker	Start	End	Reference
QYr-1A.1	Major	S1A_251376894	P23_YR	C/T (204:11)	BLINK, CMLM	0.0804348	4.85	14.99	TraesCS1A02G145300	GDSL-like lipase/esterase	Lipid metabolic process, hydrolase activity	YrHA	wmc469	242828696	242828715	gwm497	551152306	551152326	Dash et al. 2016, Yang et al. 2022; Ma et al. 2013
QLr-1B.1	Major	S1B_602752224	G23_LR	G/T (189:0)	BLINK, CMLM, FarmCPU, GLM, MLM	0.171739	-0.89 - -0.86	23.84
QLrYr-2A.1	Major	S2A_20855466	P19_LR	C/T (119:78)	BLINK, FarmCPU, GLM	0.41	-15.3 - -13.71	30.76	TraesCS2A02G052500	Lysine histidine transporter, enzyme	sulfur deficiency response, effector, nematode response	YrR61	barc124	3784367	3784350	gwm359	28201911	28201890	Wipf et al. 2014; Yoo et al. 2020; Marella et al. 2013; Hao et al. 2011; Bremenkamp-Barrett et al. 2008; Chhuneja et al. 2008
			P22_YR	C/T (119:78)	BLINK, CMLM, FarmCPU, GLM, MLM	0.41	-9.83 - -8.12	27.45				Lr17a	wmc407	7808728	7808757	gwm614	381082663	381082681
			W22_YR	C/T (119:78)	BLINK, CMLM, FarmCPU, GLM, MLM	0.41	-9.25 - -5.44	15.86				QYrtm.pau-2A	wmc407	7808728	7808757	wmc170	711553153	711553174
QLr-2B.1	Major	S2B_19449473	P23_LR	G/C (177:8)	FarmCPU, GLM, MLM	0.132609	-4.46	15.74	TraesCS2B02G042700	Disease resistance protein group; NB-ARC domain-containing protein; CC-NBS-LRR R protein	Related to potato late blight resistance protein R1; immune response								Ballvora et al. 2002, Kim et al. 2011
QLr-2B.2	Major	S2B_34798540	G22_D1	G/A (119:19)	BLINK, FarmCPU, GLM	0.282609	0.74-0.80	11.67
QLr-2D.1	Major	S2D_9629191	G22_D2	C/T (134:2)	BLINK, CMLM, FarmCPU, GLM, MLM	0.213043	-2.53 - -1.54	18.58	TraesCS2D02G020100	Apoplastic protein; antifungal protein	Salt stress response in roots in rice; slow growth of fungal pathogens								Sawano et al. 2007; Zhang et al. 2009
			G23	C/T (134:2)	FarmCPU, GLM, MLM	0.213043	-1.01	6.861
			GCE_LR	C/T (134:2)	BLINK, FarmCPU, GLM	0.213043	-1.59 - -1.40	14.46
QYr-3D.1	Major	S3D_973973	P23_YR	G/C (192:15)	BLINK, CMLM, FarmCPU, GLM, MLM	0.12	-3.98 - 4.61	16.52
QLr-6A.2	Major	S6A_601222639	P23_LR	A/G (194:18)	BLINK, CMLM, FarmCPU, GLM, MLM	0.117391	4.89-6.34	13.26	TraesCS6A02G381800	W2 domain-containing protein	Decreased expression during temperature, salt, and drought stress								Habibpourmehraban et al. 2022
QLr-7B.1	Major	S7B_152782085	P23_LR	A/C (147:44)	BLINK, CMLM, FarmCPU, GLM, MLM	0.276087	2.93-3.14	10.09	TraesCS7B02G127800	Myb-like DNA-binding domain family	Unknown plant biotic stress response, Lower expression for stomata control under heat stress								Lau et al., 2018; Sood et al. 2014
QLr-1A.1	Minor	S1A_160555798	G22_D2	G/A (151:1)	FarmCPU, GLM, MLM	0.173913	1.14	2.372
QLr-1B.2	Minor	S1B_670572412	P23_LR	A/G (98:98)	FarmCPU, GLM, MLM	0.5	-2.97	0	TraesCS1B02G455400	Membrane-associated kinase regulator 2	Root gravitropism	Yr29	wmc44	662195866	662195843	gwm259	672333451	672333435	Marques-Bueno et al. 2021; Skowrońska et al. 2020; Liu et al. 2007; Hou et al. 2015
												YrChk	wmc44	662195866	662195843	gwm259	672333451	672333435
												QYrdr. wgp-1BL.2_IWA8581	wmc830	664503899	664503918	gwm259	672333451	672333435
QYr-1D.1	Minor	S1D_222337001	P22_YR	C/A (27:25)	FarmCPU, GLM, MLM	0.495652	6.98	1.232	TraesCS1D02G157700	Domain of unknown function (DUF1618) containing protein	Zinc content in wheat under irrigation	YrH122	barc229	58297582	58297561	wmc339	248867766	248867751	Devate et al. 2022; Fonseca-Pereira et al. 2019; Tian et al. 2011
									TraesCS1D02G157800	Thioredoxin domain-containing protein	Drought and salt stress response in Arabidopsis and immune signaling protein regulation
QYr-2B.1	Minor	S2B_14963432	W23_YR	G/A (146:42)	FarmCPU, GLM, MLM	0.273913	-4.28	6.113
QYr-2B.2	Minor	S2B_227687020	P23_YR	C/T (180:23)	BLINK, CMLM	0.158696	-6.11	0.6053	TraesCS2B02G231500	Domain of unknown function DUF4408	Expressed under salt stress in salt tolerant Jatropha curcas L genotype	QYrid.ui-2B.2	gwm429	73618172	73618146	barc91	255348443	255348421	Chen et al. 2012; Corte-Real et al. 2020; Yin et al. 2006
												YrTp1	gwm374	165578541	165578519	wmc477	304265029	304265051
QYr-3B.1	Minor	S3B_260282998	P22_YR	T/A (64:4)	FarmCPU, GLM, MLM	0.369565	-7.44	2.283				QYr.nafu-3BS	barc133	7608017	7607998	gwm533.2	263873395	263873379	Zhou et al. 2015a; Zhou et al. 2015b; Lan et al. 2014
												QYrcx.nafu-3BS	gwm493	44376344	44376369	gwm533.2	263873395	263873379
												QYr. cim-3BS.2_Francolin#1	barc133	7608017	7607998	gwm533.2	263873395	263873379
QLr-3D.1	Minor	S3D_535743812	G22_D2	T/C (193:2)	BLINK, CMLM	0.0847826	2.17	9.076
QYr-4B.1	Minor	S4B_597985902	W23_YR	G/A (114:82)	BLINK, CMLM, FarmCPU, GLM, MLM	0.430435	5.10-5.41	8.403				Yr50	barc1096	105146048	105146013	wmc47	644865925	644865947	Christopher et al. 2013; Liu et al. 2013; Melichar et al. 2008; Singh et al. 2012
												Lr25	gwm251	568556214	568556193	gwm538	641482307	641482328
												QYrva.vt-4BL_VA00W-38	wmc692	592621355	592621381	barc163	608252490	608252466
												QYr.jic-4B_Guardian	wmc692	592621355	592621381	wmc652	622225590	622225609
QYr-4D.1	Minor	S4D_441092051	P23_YR	G/A (104:9)	BLINK, CMLM	0.293478	-5.21	4.961				QYr.caas-4DL	gwm165	412716481	412716501	wmc331	453327808	453327785	Ren et al. 2012
QLr-5B.1	Minor	S5B_18684074	P23_LR	C/A (209:11)	BLINK, CMLM	0.0695652	-5.61	9.832
QYr-5B.1	Minor	S5B_521001678	W23_YR	C/T (151:51)	FarmCPU, GLM, MLM	0.282609	3.25	4.169
QYr-5B.2	Minor	S5B_562958365	W22_YR	T/C (162:33)	BLINK, CMLM	0.219565	-7.31	1.467	TraesCS5B02G383900, TraesCS5B02G384000	Deoxyhypusine synthase, Histidine triad motif like superfamily	Involvement in salt stress response in Arabidopsis, Interaction with ribonucleotide alpha-phosphates								Szepesi et al. 2023, Interpro
QLr-6A.1	Minor	S6A_77514443	P23_LR	T/C (207:12)	FarmCPU, GLM, MLM	0.076087	-4.75	9.239	TraesCS6A02G108600	RNA recognition motif domain	RNA recognition								Interpro
QYr-6D.1	Minor	S6D_229433438	P23_YR	G/A (133:1)	BLINK, CMLM, FarmCPU, GLM, MLM	0.213043	3.75-4.44	4.322	TraesCS6D02G184200	Domain of unknown function (DUF639)	Expressed under heat stress in rice	Yr77	barc54	36759268	36759241	cfd188	238118148	238118167	Agenbag et al. 2012; Li et al. 2018; Liu et al. 2014; Yan et al. 2023
												QYr.ufs-6D	gwm325	79956573	79956595	barc175	411883905	411883929
												YrH9020a	barc202	86717742	86717720	barc96	418280589	418280564
QYr-6D.2	Minor	S6D_394751660	P23_YR	G/A (197:0)	BLINK, CMLM, FarmCPU, GLM, MLM	0.0717391	6.57-6.88	5.951				QYr.ufs-6D	gwm325	79956573	79956595	barc175	411883905	411883929	Agenbag et al. 2012; Liu et al. 2014; Mebrate et al. 2007
												YrH9020a	barc202	86717742	86717720	barc96	418280589	418280564
												Lr38	barc273	376952672	376952698	wmc773	461508726	461508707
QLr-6D.1	Minor	S6D_467031715	P23_LR	G/A (168:1)	BLINK, CMLM	0.136957	-6.27	5.375	TraesCS6D02G392700	DEAD-box RNA helicase	control defense response against pathogen infection and oxidative stress								Li et al. 2022
QYr-7D.1	Minor	S7D_93029728	W23_YR	T/C (175:5)	FarmCPU, GLM, MLM	0.130435	-5.53	5.216	TraesCS7D02G146000	Endoglucanase	Involved with affecting plant cell walls. May also be involved in response to pathogenic microbes.								Chandrasekar et a. 2022, Perrot et al. 2022
TEY: trait-environment-year combination, SNP: single nucleotide polymorphism, Chr: chromosome, Pos: position, P.value: p value, MAF: minor allele frequency, Effect: allelic effect, -log10: -log10(p) value, pFDR: q value.
a: Major represents major QTL, and minor represents minor QTL.
b: Position in mega base pairs (Mb) is to the right of the underscore in the SNP ID.
c: Bold underlined letters mean that nucleotide is associated with lower phenotype values.
d: BLINK: Bayesian-information and Linkage-disequilibrium Iteratively Nested Keyway, CMLM: Compressed mixed linear model, FarmCPU: Fixed and random model circulating probability unification, GLM: General linear model, MLM: Mixed linear model
Gene, annotation and function were identified based on the Chinese Spring Reference Genome v1.0 assembly from EnsemblPlants (https://plants.ensembl.org/), UniProt (https://www.uniprot.org/), InterPro (https://www.ebi.ac.uk/interpro/), and searching the literature for functions related to plant stress response. Comparison of QTL physical bp positions to known R genes and QTL was conducted using a …
References
Agenbag, G. M., Pretorius, Z. A., Boyd, L. A., Bender, C. M., & Prins, R. (2012). Identification of adult plant resistance to stripe rust in the wheat cultivar Cappelle-Desprez. Theor Appl Genet, 125(1), 109-120. https://doi.org/10.1007/s00122-012-1819-5
Ballvora, A., Ercolano, M. R., Weiss, J., Meksem, K., Bormann, C. A., Oberhagemann, P., Salamini, F., & Gebhardt, C. (2002). The R1 gene for potato resistance to late blight (Phytophthora infestans) belongs to the leucine zipper/NBS/LRR class of plant resistance genes. Plant J, 30(3), 361-371. https://doi.org/10.1046/j.1365-313x.2001.01292.x
Bremenkamp-Barrett, B., Faris, J. D., & Fellers, J. P. (2008). Molecular Mapping of the Leaf Rust Resistance Gene Lr17a in Wheat. Crop Science, 48(3), 1124-1128. https://doi.org/https://doi.org/10.2135/cropsci2007.07.0379
Chandrasekar, B., Wanke, A., Wawra, S., Saake, P., Mahdi, L., Charura, N., Neidert, M., Poschmann, G., Malisic, M., Thiele, M., Stühler, K., Dama, M., Pauly, M., & Zuccaro, A. (2022). Fungi hijack a ubiquitous plant apoplastic endoglucanase to release a ROS scavenging β-glucan decasaccharide to subvert immune responses. Plant Cell, 34(7), 2765-2784. https://doi.org/10.1093/plcell/koac114
Chen, J., Chu, C., Souza, E. J., Guttieri, M. J., Chen, X., Xu, S., Hole, D., & Zemetra, R. (2012). Genome-wide identification of QTL conferring high-temperature adult-plant (HTAP) resistance to stripe rust (Puccinia striiformis f. sp. tritici) in wheat. Molecular Breeding, 29(3), 791-800. https://doi.org/10.1007/s11032-011-9590-x
Chhuneja, P., Kaur, S., Garg, T., Ghai, M., Kaur, S., Prashar, M., Bains, N. S., Goel, R. K., Keller, B., Dhaliwal, H. S., & Singh, K. (2008). Mapping of adult plant stripe rust resistance genes in diploid A genome wheat species and their transfer to bread wheat. Theoretical and Applied Genetics, 116(3), 313-324. https://doi.org/10.1007/s00122-007-0668-0
Christopher, M. D., Liu, S., Hall, M. D., Marshall, D. S., Fountain, M. O., Johnson, J. W., Milus, E. A., Garland-Campbell, K. A., Chen, X., & Griffey, C. A. (2013). Identification and Mapping of Adult Plant Stripe Rust Resistance in Soft Red Winter Wheat VA00W-38. Crop Science, 53(3), 871-879. https://doi.org/https://doi.org/10.2135/cropsci2012.02.0086
Corte Real, N., Oliveira, M., Jarma-Orozco, A., Fernandes, D., Santos, M., Endres, L., Calsa Junior, T., & Pompelli, M. (2020). Comparative analysis of salt-induced changes in the leaves proteome of two contrasting Jatropha curcas genotypes. 6, 39845-39872. https://doi.org/10.34117/bjdv6n6-503
Da Fonseca-Pereira, P., Daloso, D. M., Gago, J., Nunes-Nesi, A., & Araújo, W. L. (2019). On the role of the plant mitochondrial thioredoxin system during abiotic stress. Plant signaling & behavior, 14(6), 1592536. https://doi.org/10.1080/15592324.2019.1592536
Dash, S., Cannon, E. K., Kalberer, S. R., Farmer, A. D., & Cannon, S. B. (2016). PeanutBase and other bioinformatic resources for peanut. In H. T. Stalker & R. F. Wilson (Eds.), Peanuts: Genetics, Processing, and Utilization (pp. 241-252). Elsevier. https://doi.org/10.1016/B978-1-63067-038-2.00008-3
Devate, N. B., Krishna, H., Sunilkumar, V. P., Manjunath, K. K., Mishra, C. N., Jain, N., Singh, G. P., & Singh, P. K. (2022). Identification of genomic regions of wheat associated with grain Fe and Zn content under drought and heat stress using genome-wide association study. Front Genet, 13, 1034947. https://doi.org/10.3389/fgene.2022.1034947
Habibpourmehraban, F., Atwell, B. J., & Haynes, P. A. (2022). Unique and Shared Proteome Responses of Rice Plants (Oryza sativa) to Individual Abiotic Stresses. Int J Mol Sci, 23(24), 15552. https://doi.org/10.3390/ijms232415552
Hao, Y., Chen, Z., Wang, Y., Bland, D., Buck, J., Brown-Guedira, G., & Johnson, J. (2011). Characterization of a major QTL for adult plant resistance to stripe rust in US soft red winter wheat. Theoretical and Applied Genetics, 123, 1401-1411. https://doi.org/10.1007/s00122-011-1675-8
Hou, L., Chen, X., Wang, M., See, D. R., Chao, S., Bulli, P., & Jing, J. (2015). Mapping a Large Number of QTL for Durable Resistance to Stripe Rust in Winter Wheat Druchamp Using SSR and SNP Markers. PLOS ONE, 10(5), e0126794. https://doi.org/10.1371/journal.pone.0126794
Kim, T. H., Hauser, F., Ha, T., Xue, S., Böhmer, M., Nishimura, N., Munemasa, S., Hubbard, K., Peine, N., Lee, B. H., Lee, S., Robert, N., Parker, J. E., & Schroeder, J. I. (2011). Chemical genetics reveals negative regulation of abscisic acid signaling by a plant immune response pathway. Curr Biol, 21(11), 990-997. https://doi.org/10.1016/j.cub.2011.04.045
Lan, C., Rosewarne, G. M., Singh, R. P., Herrera-Foessel, S. A., Huerta-Espino, J., Basnet, B. R., Zhang, Y., & Yang, E. (2014). QTL characterization of resistance to leaf rust and stripe rust in the spring wheat line Francolin#1. Molecular Breeding, 34(3), 789-803. https://doi.org/10.1007/s11032-014-0075-6
Lau, O. S., Song, Z., Zhou, Z., Davies, K. A., Chang, J., Yang, X., Wang, S., Lucyshyn, D., Tay, I. H. Z., Wigge, P. A., & Bergmann, D. C. (2018). Direct Control of SPEECHLESS by PIF4 in the High-Temperature Response of Stomatal Development. Curr Biol, 28(8), 1273-1280.e1273. https://doi.org/10.1016/j.cub.2018.02.054
Li LiHua, L. L., Lv MiaoMiao, L. M., Ye TaoZhi, Y. T., He Xiang, H. X., Dong YiLun, D. Y., Rong SongHao, R. S., Li Xia, L. X., Guan Ying, G. Y., Zhao Lu, Z. L., & Li Hui, L. H. (2018). Genome-wide identification and analyses of the rice OsDUF639 family.
Li, X., Li, C., Zhu, J., Zhong, S., Zhu, H., & Zhang, X. (2022). Functions and mechanisms of RNA helicases in plants. Journal of Experimental Botany, 74(7), 2295-2310. https://doi.org/10.1093/jxb/erac462
Liu, F., Niu, Y., Deng, H., & Tan, G. (2007). Mapping of a Major Stripe Rust Resistance Gene in Chinese Native Wheat Variety Chike Using Microsatellite Markers. Journal of Genetics and Genomics, 34(12), 1123-1130. https://doi.org/https://doi.org/10.1016/S1673-8527(07)60128-3
Liu, J., Chang, Z., Zhang, X., Yang, Z., Li, X., Jia, J., Zhan, H., Guo, H., & Wang, J. (2013). Putative Thinopyrum intermedium-derived stripe rust resistance gene Yr50 maps on wheat chromosome arm 4BL. Theoretical and Applied Genetics, 126(1), 265-274. https://doi.org/10.1007/s00122-012-1979-3
Liu, Z.-g., Yao, W.-y., Shen, X.-x., Chao, K.-x., Fan, Y., Li, M.-z., Bao-tong, W., Li, Q., & Jing, J.-x. (2014). Molecular Mapping of a Stripe Rust Resistance Gene YrH9020a Transferred from Psathyrostachys huashanica Keng on Wheat Chromosome 6D. Journal of Integrative Agriculture, 13(12), 2577-2583. https://doi.org/https://doi.org/10.1016/S2095-3119(14)60755-3
Ma, D., Zhou, X., Hou, L., Bai, Y., Li, Q., Wang, H., Tang, M., & Jing, J. (2013). Genetic analysis and molecular mapping of a stripe rust resistance gene derived from Psathynrostachys huashanica Keng in wheat line H9014-121-5-5-9. Molecular Breeding, 32(2), 365-372. https://doi.org/10.1007/s11032-013-9876-2
Marella, H. H., Nielsen, E., Schachtman, D. P., & Taylor, C. G. (2013). The amino acid permeases AAP3 and AAP6 are involved in root-knot nematode parasitism of Arabidopsis. Mol Plant Microbe Interact, 26(1), 44-54. https://doi.org/10.1094/mpmi-05-12-0123-fi
Marquès-Bueno, M. M., Armengot, L., Noack, L. C., Bareille, J., Rodriguez, L., Platre, M. P., Bayle, V., Liu, M., Opdenacker, D., Vanneste, S., Möller, B. K., Nimchuk, Z. L., Beeckman, T., Caño-Delgado, A. I., Friml, J., & Jaillais, Y. (2021). Auxin-Regulated Reversible Inhibition of TMK1 Signaling by MAKR2 Modulates the Dynamics of Root Gravitropism. Curr Biol, 31(1), 228-237.e210. https://doi.o…
Mebrate, S. A., Oerke, E. C., Dehne, H. W., & Pillen, K. (2008). Mapping of the leaf rust resistance gene Lr38 on wheat chromosome arm 6DL using SSR markers. Euphytica, 162(3), 457-466. https://doi.org/10.1007/s10681-007-9615-z
Melichar, J. P. E., Berry, S., Newell, C., MacCormack, R., & Boyd, L. A. (2008). QTL identification and microphenotype characterisation of the developmentally regulated yellow rust resistance in the UK wheat cultivar Guardian. Theoretical and Applied Genetics, 117(3), 391-399. https://doi.org/10.1007/s00122-008-0783-6
Perrot, T., Pauly, M., & Ramírez, V. (2022). Emerging Roles of β-Glucanases in Plant Development and Adaptative Responses. Plants, 11(9), 1119. https://www.mdpi.com/2223-7747/11/9/1119
Ren, Y., Li, Z., He, Z., Wu, L., Bai, B., Lan, C., Wang, C., Zhou, G., Zhu, H., & Xia, X. (2012). QTL mapping of adult-plant resistances to stripe rust and leaf rust in Chinese wheat cultivar Bainong 64. Theoretical and Applied Genetics, 125(6), 1253-1262. https://doi.org/10.1007/s00122-012-1910-y
Sawano, Y., Miyakawa, T., Yamazaki, H., Tanokura, M., & Hatano, K. (2007). Purification, characterization, and molecular gene cloning of an antifungal protein from Ginkgo biloba seeds. Biol Chem, 388(3), 273-280. https://doi.org/10.1515/bc.2007.030
Singh, A., Pallavi, J. K., Gupta, P., & Prabhu, K. V. (2012). Identification of microsatellite markers linked to leaf rust resistance gene Lr25 in wheat. Journal of applied genetics, 53(1), 19-25. https://doi.org/10.1007/s13353-011-0070-0
Skowrońska, R., Tomkowiak, A., Nawracała, J., & Kwiatek, M. T. (2020). Molecular identification of slow rusting resistance Lr46/Yr29 gene locus in selected triticale (× Triticosecale Wittmack) cultivars. J Appl Genet, 61(3), 359-366. https://doi.org/10.1007/s13353-020-00562-8
Sood, A., Jaiswal, V., Chanumolu, S. K., Malhotra, N., Pal, T., & Chauhan, R. S. (2014). Mining whole genomes and transcriptomes of Jatropha (Jatropha curcas) and Castor bean (Ricinus communis) for NBS-LRR genes and defense response associated transcription factors. Molecular Biology Reports, 41(11), 7683-7695. https://doi.org/10.1007/s11033-014-3661-0
Szepesi, Á., Kakas, E., Szőllősi, R., Molnár, Á., & Pálfi, P. (2023). Application of GC7 to reduce hypusination via inhibiting deoxyhypusine synthase in Arabidopsis thaliana seedlings exposed salt stress. Plant Stress, 10, 100257. https://doi.org/https://doi.org/10.1016/j.stress.2023.100257
Tian, Y. E., Huang, J., Li, Q., Hou, L., Li, G., & Wang, B. (2011). Inheritance and SSR mapping of a stripe-rust resistance gene YrH122 derived from Psathyrostachys huashanica Keng. Acta Phytopathologica Sinica, 41, 64-71.
Wipf, D., Mongelard, G., van Tuinen, D., Gutierrez, L., & Casieri, L. (2014). Transcriptional responses of Medicago truncatula upon sulfur deficiency stress and arbuscular mycorrhizal symbiosis. Front Plant Sci, 5, 680. https://doi.org/10.3389/fpls.2014.00680
Yan, Q., Jia, G., Tan, W., Tian, R., Zheng, X., Feng, J., Luo, X., Si, B., Li, X., Huang, K., Wang, M., Chen, X., Ren, Y., Yang, S., & Zhou, X. (2023). Genome-wide QTL mapping for stripe rust resistance in spring wheat line PI 660122 using the Wheat 15K SNP array [Original Research]. Frontiers in Plant Science, 14. https://doi.org/10.3389/fpls.2023.1232897
Yang, X., Wang, K., Bu, Y., Niu, F., Ge, L., Zhang, L., & Song, X. (2022). Genome-wide analysis of GELP gene family in wheat and validation of TaGELP073 involved in anther and pollen development. Environmental and Experimental Botany, 200, 104914. https://doi.org/https://doi.org/10.1016/j.envexpbot.2022.104914
Yin, X.-g., Shang, X.-w., Pang, B.-s., Song, J.-r., Cao, S.-q., Li, J.-c., & Zhang, X.-y. (2006). Molecular mapping of two novel stripe rust resistant genes YrTp1 and YrTp2 in A-3 derived from Triticum aestivum× Thinopyrum ponticum. Agricultural Sciences in China, 5(7), 483-490.
Yoo, H., Greene, G. H., Yuan, M., Xu, G., Burton, D., Liu, L., Marqués, J., & Dong, X. (2020). Translational Regulation of Metabolic Dynamics during Effector-Triggered Immunity. Mol Plant, 13(1), 88-98. https://doi.org/10.1016/j.molp.2019.09.009
Zhang, L., Tian, L. H., Zhao, J. F., Song, Y., Zhang, C. J., & Guo, Y. (2009). Identification of an apoplastic protein involved in the initial phase of salt stress response in rice root by two-dimensional electrophoresis. Plant Physiology, 149(2), 916-928. https://doi.org/10.1104/pp.108.131144
Zhou, X. L., Han, D. J., Chen, X. M., Mu, J. M., Xue, W. B., Zeng, Q. D., Wang, Q. L., Huang, L. L., & Kang, Z. S. (2015a). QTL mapping of adult-plant resistance to stripe rust in wheat line P9897. Euphytica, 205(1), 243-253. https://doi.org/10.1007/s10681-015-1447-7
Zhou, X. L., Zhang, Y., Zeng, Q. D., Chen, X. M., Han, D. J., Huang, L. L., & Kang, Z. S. (2015b). Identification of QTL for adult plant resistance to stripe rust in Chinese wheat landrace Caoxuan 5. Euphytica, 204(3), 627-634. https://doi.org/10.1007/s10681-014-1349-0
