# Supplementary material for: Discovering leaf and stripe rust resistance in soft red winter wheat through genome‐wide association studies
Source: Plant Genome. 2025 Jun 11;18(2):e70055. doi: 10.1002/tpg2.70055 (PMC12152529; doi:10.1002/tpg2.70055)
Supplement: Supplementary file 9 — Supplemental Table S9. Estimation of allelic effect for eight major quantitative trait loci (QTL). [file TPG2-18-e70055-s001.xlsx]

## Sheet: Supplemental Table S9
Supplemental Table S9. Estimation of allelic effect for eight major quantitative trait loci (QTL).
QTL	SNPa	TEY	Alleleb	n	Mean	Min	IQR	Max	P
QYr-1A.1	S1A_251376894	P23_YR	C	204	3.80229	0	2.70833	45	***
			T	11	21.5909	0	26.6667	53.3333
QLrYr-2A.1	S2A_20855466	P19_LR	C	119	41.9068	7.5	35	90	***
			T	78	15.0961	5	12.5	45
		P22_YR	C	119	48.3911	16.6667	20	75	***
			T	78	29.0545	5	18.75	65
		W22_YR	C	119	38.9338	7.5	26.25	85	***
			T	78	23.1571	7.5	15	52.5
QLr-2B.1	S2B_19449473	P23_LR	G	177	5.03029	0	2.66667	53.3333	***
			C	8	30.1667	2.66667	42.25	71.6667
QLr-2B.2	S2B_34798540	G22_R1	G	119	1.89418	0	2.12963	6	***
			A	19	0.668616	0	0.833333	4.11111
QLr-2D.1	S2D_9629191	G22_R2	C	134	3.69431	0	4.73148	8	*
			T	2	0.111111	0	0.111111	0.222222
		G23	C	134	3.38661	0	3.26389	7.81482	NS.
			T	2	0.518518	0.0740741	0.444444	0.962963
		GCE	C	134	2.96357	0	3.04012	6.77778	NS.
			T	2	0.246914	0.0987654	0.148148	0.395062
QYr-3D.1	S3D_973973	P23_YR	G	192	3.58681	0	3.33333	45	**
			C	15	19.7444	0	34.9167	53.3333
QLr-6A.2	S6A_601222639	P23_LR	A	194	4.56508	0	2.91667	71.6667	*
			G	18	19.534	0.333333	36.2778	65
QLr-7B.1	S7B_152782085	P23_LR	A	147	3.7054	0	2.41667	41.6667	***
			C	44	12.9659	0.166667	14.9167	71.6667
TEY: trait-environment-year combination, SNP: single nucleotide polymorphism, n: number of lines with the corresponding allele, Min: minimum value for a given trait, IQR: inter-quartile range, Max = maximum value for a given trait. NS. = not statistically significant, * p < 0.05, ** p < 0.01, *** p < 0.001.
a: Position in mega base pairs (Mb) is to the right of the underscore in the SNP ID.
b: Bold underlined letters mean that nucleotide is associated with lower phenotype values.
