# Supplementary material for: Discovering leaf and stripe rust resistance in soft red winter wheat through genome‐wide association studies
Source: Plant Genome. 2025 Jun 11;18(2):e70055. doi: 10.1002/tpg2.70055 (PMC12152529; doi:10.1002/tpg2.70055)
Supplement: Supplementary file 10 — Supplemental Table S10. Stacking effects of resistant alleles contributing to leaf rust and stripe rust response in the soft wheat association mapping panel. [file TPG2-18-e70055-s003.xlsx]

## Sheet: Supplemental Table S10
Supplemental Table S10. Stacking effects of resistant alleles contributing to leaf rust and stripe rust response in the soft wheat association mapping panel.
Trait	Number of favorable alleles	Frequency	Mean ± SEMa	Reduction vs. null group
P23_LR	0	2.17	45.67 ± 4.3a	-
	1	16.96	13.83 ± 1.54b	0.6971
	2	34.35	5.37 ± 1.08c	0.8825
	3	46.52	2.91 ± 0.93c	0.9363
P23_YR	0	4.35	21.6 ± 2.76a	-
	1	19.13	6.31 ± 1.32b	0.7078
	2	76.52	3.37 ± 0.66b	0.8439
P = Plains, 23 = 2023, YR = stripe rust, LR = leaf rust, SEM = standard error of the mean.
a: values shown are from phenotypic averages.
